# Supplementary material for: Glycolysis‐Derived Lactate Induces ACSL4 Expression and Lactylation to Activate Ferroptosis during Intervertebral Disc Degeneration
Source: Adv Sci (Weinh). 2025 Apr 2;12(21):2416149. doi: 10.1002/advs.202416149 (PMC12140309; doi:10.1002/advs.202416149)
Supplement: Supplementary file 2 — Supporting Information [file ADVS-12-2416149-s001.xlsx]

## Sheet: treat_H3K18laVScontrol_H3K18la.
seqnames	start	end	peak_name	Score	log2FoldChange	pvalue	padj	NP_2	NP_1	geneLocation	geneName	geneDescription
4	103753777	103754125	peaks55839	3.02634	5.72905	7.35e-08	3.93e-06	27	0	4:103586031:103719985:133955:-	TACR3	TACR3
6	118861311	118861709	peaks66594	2.97446	5.67461	1.28e-07	6.22e-06	26	0	6:118813442:118935162:121721:-	MCM9	MCM9
12	102691177	102691467	peaks18760	1.41518	5.55913	3.95e-07	1.6e-05	24	0	12:102809280:102824399:15120:-	LINC00485	LINC00485
15	90863330	90863573	peaks26910	4.28835	5.55913	3.95e-07	1.6e-05	24	0	15:90868588:90883564:14977:+	FURIN	FURIN
4	182766343	182766685	peaks57796	3.80714	5.55913	3.95e-07	1.6e-05	24	0	4:182772565:182773931:1367:-
X	76172942	76173273	peaks81265	3.31786	5.55913	3.95e-07	1.6e-05	24	0	X:76173040:76178314:5275:+	PBDC1	PBDC1
1	9460194	9460660	peaks292	2.8569	5.36648	2.19e-06	6.18e-05	21	0	1:9425094:9440564:15471:-	LINC02606	LINC02606
1	236517894	236518269	peaks7501	2.2822	5.36648	2.19e-06	6.18e-05	21	0	1:236518000:236552981:34982:+	LGALS8	LGALS8
10	115665804	115666164	peaks11323	3.12452	5.36648	2.19e-06	6.18e-05	21	0	10:115819842:115820487:646:-	NTAN1P1	NTAN1P1
12	66445442	66445842	peaks17583	4.03705	5.36648	2.19e-06	6.18e-05	21	0	12:66347431:67069162:721732:-	GRIP1	GRIP1
2	191160280	191160587	peaks40982	3.7189	5.36648	2.19e-06	6.18e-05	21	0	2:191154118:191156070:1953:-
22	19120816	19121101	peaks46073	3.87553	5.36648	2.19e-06	6.18e-05	21	0	22:19121529:19124503:2975:+
12	98483024	98483332	peaks18651	4.24192	5.29609	3.91e-06	9.93e-05	20	0	12:98485544:98503859:18316:-	LINC02453	LINC02453
5	89979363	89979724	peaks60171	3.31786	5.29609	3.91e-06	9.93e-05	20	0	5:89900664:89990883:90220:+
8	56648262	56648752	peaks73716	2.01544	5.29609	3.91e-06	9.93e-05	20	0	8:56638894:56656496:17603:-
8	134592040	134592401	peaks76436	4.74794	5.29609	3.91e-06	9.93e-05	20	0	8:134477788:134713049:235262:-	ZFAT	ZFAT
1	72837863	72838164	peaks2741	4.24377	5.22209	7e-06	0.000156813	19	0	1:72793104:72854475:61372:+	LINC02797	LINC02797
13	59763009	59763398	peaks20945	2.07108	5.22209	7e-06	0.000156813	19	0	13:59665583:60163928:498346:-	DIAPH3	DIAPH3
19	11587946	11588271	peaks34143	4.24377	5.22209	7e-06	0.000156813	19	0	19:11585246:11587135:1890:+	GAPDHP76	GAPDHP76
2	173986412	173986735	peaks40414	2.51346	5.22209	7e-06	0.000156813	19	0	2:173968351:173969418:1068:+
3	154554933	154555245	peaks52035	4.24377	5.22209	7e-06	0.000156813	19	0	3:154511535:154539309:27775:-
4	187437607	187437942	peaks57979	2.45373	5.22209	7e-06	0.000156813	19	0	4:187441677:187444298:2622:-
7	115911583	115911868	peaks71606	6.09533	5.22209	7e-06	0.000156813	19	0	7:115935148:116159896:224749:-	TFEC	TFEC
1	42344219	42344470	peaks1564	4.24377	5.14409	1.26e-05	0.000248753	18	0	1:42335386:42338376:2991:-
12	102502000	102502260	peaks18747	3.21841	5.14409	1.26e-05	0.000248753	18	0	12:102513251:102513655:405:-
17	76833410	76833695	peaks31605	7.02084	5.14409	1.26e-05	0.000248753	18	0	17:76831684:76841099:9416:-
21	21846020	21846307	peaks45151	2.45373	5.14409	1.26e-05	0.000248753	18	0	21:21746973:21797415:50443:+	LINC01425	LINC01425
3	90145265	90145532	peaks49903	4.24377	5.14409	1.26e-05	0.000248753	18	0	3:90184634:90184733:100:+	RNU6-712P	RNU6-712P
4	53197151	53197424	peaks54661	1.46128	5.14409	1.26e-05	0.000248753	18	0	4:53265461:53265567:107:-	RNU6-310P	RNU6-310P
5	116528900	116529212	peaks60992	3.31786	5.14409	1.26e-05	0.000248753	18	0	5:116443555:116574823:131269:-	SEMA6A	SEMA6A
6	165943683	165943948	peaks68434	5.22366	5.14409	1.26e-05	0.000248753	18	0	6:165327287:165988117:660831:-	PDE10A	PDE10A
1	181148710	181148965	peaks5491	1.88684	5.06163	2.27e-05	0.000393005	17	0	1:181174484:181182208:7725:+	LINC01732	LINC01732
1	231930382	231930634	peaks7305	4.31766	5.06163	2.27e-05	0.000393005	17	0	1:231925834:231945233:19400:+	DISC1-IT1	DISC1-IT1
10	5343816	5344178	peaks7974	2.34429	5.06163	2.27e-05	0.000393005	17	0	10:5346651:5347277:627:+
13	84946051	84946335	peaks21328	2.45373	5.06163	2.27e-05	0.000393005	17	0	13:84867514:84902424:34911:-
13	99582611	99582913	peaks21651	2.99533	5.06163	2.27e-05	0.000393005	17	0	13:99582706:99583180:475:+	CFL1P8	CFL1P8
14	31835204	31835482	peaks22306	3.31786	5.06163	2.27e-05	0.000393005	17	0	14:31489956:31861224:371269:+	NUBPL	NUBPL
16	2296787	2297053	peaks27327	2.96011	5.06163	2.27e-05	0.000393005	17	0	16:2275881:2340746:64866:-	ABCA3	ABCA3
17	8726608	8726912	peaks29503	3.06762	5.06163	2.27e-05	0.000393005	17	0	17:8729935:8745219:15285:-	CCDC42	CCDC42
2	182954957	182955228	peaks40739	2.08638	5.06163	2.27e-05	0.000393005	17	0	2:182909115:183038858:129744:-	NCKAP1	NCKAP1
3	73909850	73910126	peaks49684	1.66414	5.06163	2.27e-05	0.000393005	17	0	3:73959642:73959927:286:-	Metazoa_SRP	Metazoa_SRP
4	99676306	99676568	peaks55717	4.17093	5.06163	2.27e-05	0.000393005	17	0	4:99636529:99657828:21300:-	C4orf54	C4orf54
X	50107752	50108006	peaks81104	3.31786	5.06163	2.27e-05	0.000393005	17	0	X:49922596:50099235:176640:+	CLCN5	CLCN5
X	132668823	132669067	peaks81689	4.24377	5.06163	2.27e-05	0.000393005	17	0	X:132667642:132669888:2247:+	HS6ST2-AS1	HS6ST2-AS1
1	188066818	188067182	peaks5730	2.45373	4.97417	4.13e-05	0.000616632	16	0	1:188067298:188067525:228:-
10	90462872	90463114	peaks10482	5.22366	4.97417	4.13e-05	0.000616632	16	0	10:90462717:90467952:5236:+
10	123670034	123670275	peaks11552	2.45373	4.97417	4.13e-05	0.000616632	16	0	10:123666355:123697399:31045:+	GPR26	GPR26
14	90153001	90153306	peaks24061	4.24377	4.97417	4.13e-05	0.000616632	16	0	14:90177222:90177330:109:+	Y_RNA	Y_RNA
15	73670191	73670449	peaks26187	1.46213	4.97417	4.13e-05	0.000616632	16	0	15:73683966:73714514:30549:+	CD276	CD276
2	167553577	167553820	peaks40208	3.55534	4.97417	4.13e-05	0.000616632	16	0	2:167631480:167631541:62:-	RNU7-148P	RNU7-148P
21	34332380	34332615	peaks45454	3.77435	4.97417	4.13e-05	0.000616632	16	0	21:34364006:34371381:7376:+	KCNE2	KCNE2
3	151135628	151135998	peaks51892	3.31786	4.97417	4.13e-05	0.000616632	16	0	3:151085286:151437072:351787:+	MED12L	MED12L
3	190718944	190719225	peaks53247	2.45373	4.97417	4.13e-05	0.000616632	16	0	3:190714811:190716399:1589:+	CCT6P4	CCT6P4
5	50369672	50370021	peaks59002	3.31786	4.97417	4.13e-05	0.000616632	16	0	5:50396192:50443248:47057:-	EMB	EMB
5	141477996	141478251	peaks61747	2.79045	4.97417	4.13e-05	0.000616632	16	0	5:141479316:141479625:310:+	RN7SL68P	RN7SL68P
7	84178007	84178265	peaks70792	1.66414	4.97417	4.13e-05	0.000616632	16	0	7:83955777:84492724:536948:-	SEMA3A	SEMA3A
7	115973588	115973854	peaks71608	1.66414	4.97417	4.13e-05	0.000616632	16	0	7:115935148:116159896:224749:-	TFEC	TFEC
7	132836703	132836945	peaks71986	1.66414	4.97417	4.13e-05	0.000616632	16	0	7:132830693:132849593:18901:+
8	132393925	132394182	peaks76305	2.8569	4.97417	4.13e-05	0.000616632	16	0	8:132120861:132481095:360235:-	KCNQ3	KCNQ3
9	90954777	90955012	peaks78236	2.41545	4.97417	4.13e-05	0.000616632	16	0	9:90957260:90965393:8134:-
9	98263364	98263712	peaks78516	4.70171	4.97417	4.13e-05	0.000616632	16	0	9:98199011:98255649:56639:-	TBC1D2	TBC1D2
1	119586119	119586566	peaks4260	3.58077	4.88106	2.16e-08	1.44e-06	30	1	1:119596167:119597179:1013:-	GAPDHP33	GAPDHP33
10	123916732	123916992	peaks11559	3.28348	4.88106	7.52e-05	0.000966453	15	0	10:123913574:123931597:18024:-
11	17684836	17685084	peaks12350	2.2822	4.88106	7.52e-05	0.000966453	15	0	11:17695010:17697556:2547:+
12	67114779	67115042	peaks17599	2.09941	4.88106	7.52e-05	0.000966453	15	0	12:67131567:67132205:639:-	RAB11AP2	RAB11AP2
19	17117384	17117745	peaks34315	2.12877	4.88106	7.52e-05	0.000966453	15	0	19:17075777:17214537:138761:+	MYO9B	MYO9B
7	29362540	29362906	peaks69422	2.45373	4.88106	7.52e-05	0.000966453	15	0	7:29146547:29514328:367782:+	CHN2	CHN2
9	1179365	1179618	peaks76642	1.66414	4.88106	7.52e-05	0.000966453	15	0	9:1164414:1164867:454:-	RPS27AP14	RPS27AP14
9	120860977	120861238	peaks79426	5.03623	4.88106	7.52e-05	0.000966453	15	0	9:120855651:120894896:39246:-	PHF19	PHF19
1	107787284	107787520	peaks3764	1.51186	4.78152	0.000137813	0.00153537	14	0	1:107571161:107965180:394020:-	VAV3	VAV3
10	118409132	118409368	peaks11398	2.45373	4.78152	0.000137813	0.00153537	14	0	10:118341437:118398468:57032:+	LINC00867	LINC00867
2	139773435	139773707	peaks39269	3.31786	4.78152	0.000137813	0.00153537	14	0	2:139732708:139733282:575:-	RPL9P13	RPL9P13
3	143875727	143876111	peaks51604	2.31163	4.78152	0.000137813	0.00153537	14	0	3:143855739:143856142:404:-	RPS17P10	RPS17P10
5	35157160	35157410	peaks58646	2.33397	4.78152	0.000137813	0.00153537	14	0	5:35048756:35230487:181732:-	PRLR	PRLR
6	108518987	108519234	peaks66188	2.45373	4.78152	0.000137813	0.00153537	14	0	6:108294991:108526796:231806:+	AFG1L	AFG1L
6	110848723	110848979	peaks66282	3.31786	4.78152	0.000137813	0.00153537	14	0	6:110848546:110848673:128:+	SNORA40C	SNORA40C
6	170271455	170271772	peaks68545	3.31786	4.78152	0.000137813	0.00153537	14	0	6:170272474:170279887:7414:+	LINC01624	LINC01624
7	8106669	8106918	peaks68769	3.31786	4.78152	0.000137813	0.00153537	14	0	7:8114025:8116561:2537:+
7	17282898	17283207	peaks68932	1.66414	4.78152	0.000137813	0.00153537	14	0	7:16970320:17299368:329049:-
7	116476998	116477318	peaks71652	3.21841	4.78152	0.000137813	0.00153537	14	0	7:116238260:116499465:261206:-
8	55977902	55978145	peaks73703	2.34429	4.78152	0.000137813	0.00153537	14	0	8:55980240:55980540:301:-	RN7SL798P	RN7SL798P
9	35719403	35719683	peaks77365	2.45373	4.78152	0.000137813	0.00153537	14	0	9:35710676:35710741:66:-	MIR6852	MIR6852
9	37002294	37002605	peaks77415	3.31786	4.78152	0.000137813	0.00153537	14	0	9:37002651:37008040:5390:+
1	43101461	43101706	peaks1598	2.45373	4.67461	0.000253784	0.0024462	13	0	1:43104086:43104497:412:+
1	78728318	78728560	peaks2908	3.03083	4.67461	0.000253784	0.0024462	13	0	1:78749073:78750659:1587:+
1	193535720	193536084	peaks5794	1.56278	4.67461	0.000253784	0.0024462	13	0	1:193482540:193546198:63659:+
11	93608414	93608666	peaks14278	2.99533	4.67461	0.000253784	0.0024462	13	0	11:93609760:93610333:574:-
12	106907697	106907970	peaks18930	2.07108	4.67461	0.000253784	0.0024462	13	0	12:106910757:106911109:353:+	RPL30P12	RPL30P12
14	68885001	68885238	peaks23439	3.31786	4.67461	0.000253784	0.0024462	13	0	14:68874128:68979440:105313:-	ACTN1	ACTN1
16	23529505	23529781	peaks27648	3.31786	4.67461	0.000253784	0.0024462	13	0	16:23520754:23557731:36978:-	EARS2	EARS2
16	64172274	64172671	peaks28269	1.66414	4.67461	0.000253784	0.0024462	13	0	16:64155169:64156574:1406:+
17	33225264	33225529	peaks30204	3.31786	4.67461	0.000253784	0.0024462	13	0	17:33013087:34174964:1161878:-	ASIC2	ASIC2
19	12484859	12485111	peaks34160	2.45373	4.67461	0.000253784	0.0024462	13	0	19:12461184:12513854:52671:-,19:12433103:12484816:51714:-	ZNF709,	ZNF709,
2	136211980	136212221	peaks39196	1.66414	4.67461	0.000253784	0.0024462	13	0	2:136199114:136200503:1390:-	HNRNPKP2	HNRNPKP2
20	56445559	56445796	peaks44836	2.15765	4.67461	0.000253784	0.0024462	13	0	20:56459428:56459583:156:-	RPL39P	RPL39P
4	22171771	22172007	peaks54108	2.20711	4.67461	0.000253784	0.0024462	13	0	4:22118983:22119089:107:+	RNU6-420P	RNU6-420P
7	17195393	17195713	peaks68926	3.21841	4.67461	0.000253784	0.0024462	13	0	7:17205652:17205928:277:+	Metazoa_SRP	Metazoa_SRP
7	95254321	95254560	peaks71086	2.45373	4.67461	0.000253784	0.0024462	13	0	7:95035731:95214338:178608:-	PPP1R9A-AS1	PPP1R9A-AS1
9	135561321	135561579	peaks80049	2.34429	4.67461	0.000253784	0.0024462	13	0	9:135561756:135566955:5200:+	PAEP	PAEP
1	213191954	213192563	peaks6553	5.12424	4.61802	8.2e-13	2.08e-10	50	2	1:213051233:213274774:223542:+	RPS6KC1	RPS6KC1
12	130870378	130870639	peaks19619	3.66322	4.61802	4.16e-07	1.67e-05	25	1	12:130869736:130869837:102:-	RNU6-1077P	RNU6-1077P
19	28330782	28331165	peaks34461	2.92517	4.61802	4.16e-07	1.67e-05	25	1	19:28294093:28313500:19408:-
11	11558411	11558673	peaks12142	2.44345	4.55913	0.000469909	0.00386829	12	0	11:11570084:11573782:3699:+
15	78393973	78394212	peaks26392	2.12877	4.55913	0.000469909	0.00386829	12	0	15:78382573:78383155:583:+
17	51391872	51392173	peaks30773	5.19141	4.55913	7.58e-07	2.68e-05	24	1	17:51336646:51521401:184756:+	LINC02073	LINC02073
18	36501084	36501358	peaks32763	3.31786	4.55913	0.000469909	0.00386829	12	0	18:36297713:36780220:482508:+	FHOD3	FHOD3
2	119076682	119076990	peaks38839	2.45373	4.55913	0.000469909	0.00386829	12	0	2:119156243:119158751:2509:-	C1QL2	C1QL2
2	197697633	197697876	peaks41194	2.45373	4.55913	0.000469909	0.00386829	12	0	2:197693106:197774823:81718:+
3	98612846	98613088	peaks49935	2.45373	4.55913	0.000469909	0.00386829	12	0	3:98620065:98620618:554:+	RPL19P7	RPL19P7
4	123327433	123327674	peaks56342	1.66414	4.55913	0.000469909	0.00386829	12	0	4:123349250:123351221:1972:-
5	132544395	132544692	peaks61430	3.31786	4.55913	0.000469909	0.00386829	12	0	5:132541445:132556838:15394:-	IL5	IL5
6	119860676	119860916	peaks66629	2.21882	4.55913	0.000469909	0.00386829	12	0	6:120015179:120015257:79:+	MIR3144	MIR3144
X	109346288	109346533	peaks81426	1.98811	4.55913	0.000469909	0.00386829	12	0	X:109341813:109342697:885:+	GAPDHP77	GAPDHP77
2	166592036	166592303	peaks40193	4.15459	4.49773	1.38e-06	4.3e-05	23	1	2:166403573:166611482:207910:-	SCN7A	SCN7A
1	234265462	234265703	peaks7368	2.45373	4.4336	0.000875133	0.00612604	11	0	1:234261706:234274465:12760:+
17	14872147	14872613	peaks29729	4.24377	4.4336	2.52e-06	6.91e-05	22	1	17:14834557:14957216:122660:+	LINC02096	LINC02096
18	41721163	41721453	peaks32824	1.66414	4.4336	0.000875133	0.00612604	11	0	18:41789162:41789395:234:-	NPM1P1	NPM1P1
2	175356509	175356760	peaks40472	2.45373	4.4336	0.000875133	0.00612604	11	0	2:175257250:175463180:205931:+
20	34538777	34539028	peaks43914	4.54901	4.4336	2.52e-06	6.91e-05	22	1	20:34546854:34560345:13492:+	MAP1LC3A	MAP1LC3A
3	58111951	58112194	peaks49132	2.45373	4.4336	0.000875133	0.00612604	11	0	3:58008398:58172251:163854:+	FLNB	FLNB
5	27330368	27330607	peaks58478	1.41447	4.4336	0.000875133	0.00612604	11	0	5:27406530:27436421:29892:-
6	51025248	51025568	peaks65042	4.12589	4.4336	2.52e-06	6.91e-05	22	1	6:50912712:50913256:545:-	FTH1P5	FTH1P5
7	123650864	123651100	peaks71782	2.45373	4.4336	0.000875133	0.00612604	11	0	7:123655866:123664290:8425:+	LMOD2	LMOD2
8	91145406	91145649	peaks74534	1.41447	4.4336	0.000875133	0.00612604	11	0	8:91101832:91219257:117426:+	LRRC69	LRRC69
9	123595531	123595771	peaks79541	2.45373	4.4336	0.000875133	0.00612604	11	0	9:123379654:123930152:550499:-	DENND1A	DENND1A
2	237762400	237762670	peaks42840	6.60955	4.36648	9.22e-11	1.37e-08	42	2	2:237627587:237813682:186096:+	LRRFIP1	LRRFIP1
1	167442585	167442911	peaks4958	2.67311	4.29609	8.47e-06	0.000181322	20	1	1:167425027:167518640:93614:-	CD247	CD247
11	118735325	118735731	peaks15065	3.31786	4.29609	8.47e-06	0.000181322	20	1	11:118721104:118729412:8309:-
17	20561143	20561381	peaks29959	2.51346	4.29609	8.47e-06	0.000181322	20	1	17:20554971:20559410:4440:-
17	49216507	49216866	peaks30679	3.31666	4.29609	8.47e-06	0.000181322	20	1	17:49210411:49223225:12815:+	ABI3	ABI3
3	127526796	127527144	peaks51055	3.55534	4.29609	8.47e-06	0.000181322	20	1	3:127480690:127537817:57128:-	LINC01471	LINC01471
1	57822087	57822376	peaks2147	1.98811	4.29609	0.00163981	0.00971497	10	0	1:57860532:57880905:20374:+	DAB1-AS1	DAB1-AS1
12	18296764	18297003	peaks16220	2.45373	4.29609	0.00163981	0.00971497	10	0	12:18242961:18648416:405456:+	PIK3C2G	PIK3C2G
13	92114315	92114553	peaks21388	1.66414	4.29609	0.00163981	0.00971497	10	0	13:92059844:92059969:126:+	RNU4ATAC3P	RNU4ATAC3P
5	115524968	115525203	peaks60957	1.66414	4.29609	0.00163981	0.00971497	10	0	5:115512077:115513694:1618:+	CCT5P1	CCT5P1
8	115931604	115931864	peaks75369	1.66414	4.29609	0.00163981	0.00971497	10	0	8:116022686:116022779:94:-	RNA5SP276	RNA5SP276
9	6633238	6633483	peaks76809	1.34527	4.29609	0.00163981	0.00971497	10	0	9:6639139:6639604:466:+	RPL23AP57	RPL23AP57
12	59182406	59182819	peaks17352	4.97023	4.22209	9.95e-10	1.06e-07	38	2	12:59102144:59130879:28736:+
16	53613360	53613752	peaks27984	2.96011	4.22209	1.56e-05	0.000290611	19	1	16:53628256:53628816:561:-
6	21191235	21191557	peaks64144	3.03083	4.22209	1.56e-05	0.000290611	19	1	6:20534457:21232404:697948:+	CDKAL1	CDKAL1
1	54305957	54306305	peaks1954	2.31163	4.14409	2.87e-05	0.000465873	18	1	1:54225432:54413479:188048:-	SSBP3	SSBP3
1	182823263	182823502	peaks5520	1.66414	4.14409	0.00309277	0.0153665	9	0	1:182789293:182830384:41092:+	NPL	NPL
10	50949363	50949695	peaks9301	2.62042	4.14409	2.87e-05	0.000465873	18	1	10:50962993:50963358:366:-	MIX23P2	MIX23P2
12	131629054	131629343	peaks19639	3.31786	4.14409	2.87e-05	0.000465873	18	1	12:131621891:131623203:1313:-
14	66081834	66082080	peaks23314	4.48209	4.14409	2.87e-05	0.000465873	18	1	14:66111557:66131716:20160:+	LINC02290	LINC02290
4	166194856	166195091	peaks57356	2.45373	4.14409	0.00309277	0.0153665	9	0	4:166312935:166313034:100:-	Y_RNA	Y_RNA
6	7658687	7658977	peaks63485	3.00342	4.14409	2.87e-05	0.000465873	18	1	6:7620422:7620878:457:+	RPL29P1	RPL29P1
17	69461790	69462220	peaks31351	2.21882	4.06163	5.29e-05	0.000741536	17	1	17:69433084:69435533:2450:+
2	104969766	104970040	peaks38491	3.31786	4.06163	5.29e-05	0.000741536	17	1	2:104928803:104936467:7665:+
20	44785964	44786257	peaks44291	1.66414	4.06163	5.29e-05	0.000741536	17	1	20:44751808:44810546:58739:-	RIMS4	RIMS4
4	127732577	127732896	peaks56452	1.66414	4.06163	5.29e-05	0.000741536	17	1	4:127730400:127774292:43893:+	SLC25A31	SLC25A31
5	178624737	178624973	peaks63062	3.0327	4.06163	5.29e-05	0.000741536	17	1	5:178602664:178630615:27952:-	CLK4	CLK4
8	104934991	104935229	peaks75142	2.45373	4.06163	5.29e-05	0.000741536	17	1	8:104981164:104981579:416:-
3	43894033	43894383	peaks48611	4.44122	4.01856	1.98e-08	1.33e-06	33	2	3:43996896:43997443:548:+
11	22422330	22422568	peaks12435	4.66116	3.97417	9.79e-05	0.00118481	16	1	11:22361213:22362294:1082:-
14	96414184	96414594	peaks24266	2.8569	3.97417	9.79e-05	0.00118481	16	1	14:96423700:96424209:510:-	PEBP1P1	PEBP1P1
17	6704624	6704883	peaks29412	2.01715	3.97417	9.79e-05	0.00118481	16	1	17:6684719:6713377:28659:-	SLC13A5	SLC13A5
21	36630855	36631109	peaks45620	3.42836	3.97417	9.79e-05	0.00118481	16	1	21:36632681:36637033:4353:-
3	15051787	15052060	peaks47621	1.66414	3.97417	9.79e-05	0.00118481	16	1	3:15009611:15065339:55729:-	MRPS25	MRPS25
5	7844971	7845331	peaks58121	1.66414	3.97417	9.79e-05	0.00118481	16	1	5:7830378:7851151:20774:-	CFAP90	CFAP90
5	56415801	56416141	peaks59219	1.36737	3.97417	0.00587393	0.0246573	8	0	5:56381781:56382075:295:+	HMGN1P17	HMGN1P17
5	176789696	176789982	peaks63022	1.32847	3.97417	9.79e-05	0.00118481	16	1	5:176810519:176880898:70380:+	UNC5A	UNC5A
6	152296624	152296873	peaks67894	2.89089	3.97417	9.79e-05	0.00118481	16	1	6:152121687:152637801:516115:-	SYNE1	SYNE1
1	162272322	162272567	peaks4796	2.45373	3.88106	0.000181387	0.00188951	15	1	1:162316852:162317794:943:-
1	188709146	188709409	peaks5735	2.54227	3.88106	0.000181387	0.00188951	15	1	1:188694320:188695111:792:+	RPS3AP9	RPS3AP9
12	98182939	98183286	peaks18642	2.45373	3.88106	0.000181387	0.00188951	15	1	12:98113014:98292445:179432:-
2	60835796	60836094	peaks37398	1.51186	3.88106	0.000181387	0.00188951	15	1	2:60831664:60831929:266:-	RN7SL632P	RN7SL632P
2	212921097	212921428	peaks41694	2.04276	3.88106	0.000181387	0.00188951	15	1	2:212926257:212926336:80:+	MIR4776-1	MIR4776-1
3	79064302	79064565	peaks49762	2.24886	3.88106	0.000181387	0.00188951	15	1	3:78597239:79767998:1170760:-	ROBO1	ROBO1
3	105635696	105635973	peaks50226	2.21882	3.88106	0.000181387	0.00188951	15	1	3:105655461:105869552:214092:-	CBLB	CBLB
6	44801073	44801311	peaks64888	2.19815	3.88106	0.000181387	0.00188951	15	1	6:44727921:44830188:102268:+
6	46192003	46192317	peaks64955	6.00311	3.88106	1.19e-07	5.89e-06	30	2	6:46204729:46207386:2658:+	ACTG1P9	ACTG1P9
6	54710903	54711238	peaks65181	1.48662	3.88106	0.000181387	0.00188951	15	1	6:54770583:54771134:552:+	KRASP1	KRASP1
7	405717	405957	peaks68551	4.17093	3.88106	0.000181387	0.00188951	15	1	7:425373:439389:14017:+
7	12518624	12518972	peaks68811	2.45373	3.88106	0.000181387	0.00188951	15	1	7:12506007:12507478:1472:+
15	69623914	69624387	peaks26005	3.80714	3.83215	2.18e-07	9.74e-06	29	2	15:69462921:69843120:380200:+	DRAIC	DRAIC
1	57769659	57769982	peaks2145	2.45373	3.78152	0.000336774	0.00300751	14	1	1:57860532:57880905:20374:+	DAB1-AS1	DAB1-AS1
1	199113995	199114248	peaks5881	2.45373	3.78152	0.000336774	0.00300751	14	1	1:199040501:199080975:40475:-
12	42120183	42120423	peaks16732	3.31786	3.78152	0.000336774	0.00300751	14	1	12:42081845:42144874:63030:-	GXYLT1	GXYLT1
18	36532319	36532576	peaks32765	2.18754	3.78152	0.000336774	0.00300751	14	1	18:36297713:36780220:482508:+	FHOD3	FHOD3
2	19460670	19460908	peaks35901	2.15765	3.78152	0.000336774	0.00300751	14	1	2:19458220:19468961:10742:-
4	14046198	14046451	peaks53871	1.53736	3.78152	0.000336774	0.00300751	14	1	4:13654374:14003756:349383:+	LINC01182	LINC01182
4	153941188	153941440	peaks57096	2.28087	3.78152	0.000336774	0.00300751	14	1	4:153948718:154300500:351783:+
9	86414470	86414715	peaks78038	2.99533	3.78152	0.000336774	0.00300751	14	1	9:86414201:86488607:74407:+
9	120748841	120749162	peaks79423	2.45373	3.78152	0.000336774	0.00300751	14	1	9:120751978:120793416:41439:-	FBXW2	FBXW2
9	133783319	133783575	peaks79984	2.69417	3.78152	0.000336774	0.00300751	14	1	9:133663560:133739955:76396:-	SARDH	SARDH
2	83894777	83895164	peaks38056	3.03074	3.72905	7.24e-07	2.59e-05	27	2	2:84031140:84032358:1219:+	CRLF3P3	CRLF3P3
4	146033046	146033749	peaks56854	10.214	3.72905	9.34e-18	9.46e-15	81	6	4:146052604:146056762:4159:-
8	95268793	95269118	peaks74675	6.58595	3.72905	7.24e-07	2.59e-05	27	2	8:95204456:95811254:606799:+	CFAP418-AS1	CFAP418-AS1
1	185527168	185527405	peaks5661	2.12877	3.67461	0.000626399	0.00476256	13	1	1:185518651:185520986:2336:+
10	7610236	7610545	peaks8057	1.44062	3.67461	0.000626399	0.00476256	13	1	10:7559270:7666998:107729:-	ITIH5	ITIH5
14	92333945	92334304	peaks24127	2.44345	3.67461	0.000626399	0.00476256	13	1	14:92322581:92501481:178901:+	SLC24A4	SLC24A4
17	70238635	70238882	peaks31383	3.03083	3.67461	0.000626399	0.00476256	13	1	17:70241324:70241761:438:+	CALM2P1	CALM2P1
18	75968205	75968444	peaks33653	2.45373	3.67461	0.000626399	0.00476256	13	1	18:75927836:75928004:169:+
20	34862755	34863022	peaks43926	1.66414	3.67461	0.000626399	0.00476256	13	1	20:34872146:34927962:55817:+	ACSS2	ACSS2
5	96492592	96492855	peaks60390	1.66414	3.67461	0.000626399	0.00476256	13	1	5:96525267:96779595:254329:+	CAST	CAST
8	61036056	61036343	peaks73857	2.07108	3.67461	0.000626399	0.00476256	13	1	8:61057158:61501645:444488:+	CLVS1	CLVS1
X	24100822	24101081	peaks80742	1.66414	3.67461	0.000626399	0.00476256	13	1	X:24054946:24078810:23865:+	EIF2S3	EIF2S3
X	69291363	69291610	peaks81212	3.31786	3.67461	0.000626399	0.00476256	13	1	X:69179557:69209924:30368:+	LINC00269	LINC00269
11	17172214	17172476	peaks12333	6.34745	3.67461	1.32e-06	4.17e-05	26	2	11:17077730:17207986:130257:-	PIK3C2A	PIK3C2A
13	20387518	20387799	peaks19698	3.98352	3.67461	1.32e-06	4.17e-05	26	2	13:20433778:20433846:69:-	MIR4499	MIR4499
18	51110292	51110716	peaks33053	3.59222	3.67461	1.32e-06	4.17e-05	26	2	18:51028528:51085045:56518:+	SMAD4	SMAD4
2	71690742	71691072	peaks37815	2.29365	3.67461	1.32e-06	4.17e-05	26	2	2:71453561:71686763:233203:+	DYSF	DYSF
8	57904660	57905084	peaks73754	4.03705	3.67461	1.32e-06	4.17e-05	26	2	8:57888975:57934329:45355:-
13	110499780	110500101	peaks22001	2.67163	3.61802	2.41e-06	6.67e-05	25	2	13:110305812:110513209:207398:+	COL4A2	COL4A2
14	71021726	71022139	peaks23506	5.22366	3.61802	2.41e-06	6.67e-05	25	2	14:70907405:71115382:207978:+	PCNX1	PCNX1
17	12431185	12431500	peaks29607	2.26078	3.61802	2.41e-06	6.67e-05	25	2	17:12390738:12395177:4440:-
3	80087777	80088208	peaks49788	8.37277	3.61802	2.41e-06	6.67e-05	25	2	3:80163327:80164795:1469:+	OSBPL9P1	OSBPL9P1
4	54510564	54510844	peaks54739	2.92557	3.61802	2.41e-06	6.67e-05	25	2	4:54440502:54446723:6222:-
4	133982665	133983154	peaks56536	4.24377	3.61802	2.41e-06	6.67e-05	25	2	4:133871246:134010690:139445:-
10	43600594	43600929	peaks9077	3.70685	3.55913	4.4e-06	0.000109219	24	2	10:43583498:43596625:13128:-
11	42213296	42213537	peaks12913	1.66414	3.55913	0.00116702	0.00756517	12	1	11:42183292:42253721:70430:-	LINC02740	LINC02740
15	64690093	64690373	peaks25777	1.66414	3.55913	0.00116702	0.00756517	12	1	15:64695041:64695594:554:+
16	49809974	49810415	peaks27906	3.91008	3.55913	4.4e-06	0.000109219	24	2	16:49487524:49857919:370396:-	ZNF423	ZNF423
19	57477326	57477570	peaks35288	1.66414	3.55913	0.00116702	0.00756517	12	1	19:57437970:57477536:39567:-
2	75194527	75194776	peaks37973	1.88252	3.55913	0.00116702	0.00756517	12	1	2:75046463:75199520:153058:-	TACR1	TACR1
2	136186242	136186522	peaks39195	3.31786	3.55913	0.00116702	0.00756517	12	1	2:136199114:136200503:1390:-	HNRNPKP2	HNRNPKP2
22	28594638	28594939	peaks46399	3.31786	3.55913	4.4e-06	0.000109219	24	2	22:28642979:28643270:292:-	RN7SL162P	RN7SL162P
3	177134434	177134965	peaks52744	3.59222	3.55913	4.4e-06	0.000109219	24	2	3:177019340:177228000:208661:-	TBL1XR1	TBL1XR1
5	126043914	126044224	peaks61224	2.45373	3.55913	0.00116702	0.00756517	12	1	5:125966777:125968085:1309:-	RPSAP37	RPSAP37
5	171290018	171290408	peaks62812	1.46213	3.55913	0.00116702	0.00756517	12	1	5:171309248:171312139:2892:+	TLX3	TLX3
5	178078463	178078753	peaks63058	3.87553	3.55913	4.4e-06	0.000109219	24	2	5:178006348:178086529:80182:+	FAM153CP	FAM153CP
6	120229250	120229522	peaks66634	2.45373	3.55913	0.00116702	0.00756517	12	1	6:120015179:120015257:79:+	MIR3144	MIR3144
6	164415971	164416229	peaks68407	2.21882	3.55913	0.00116702	0.00756517	12	1	6:164346489:164348644:2156:-
X	29024971	29025211	peaks80784	2.45373	3.55913	0.00116702	0.00756517	12	1	X:28982852:28982970:119:-	RNA5SP500	RNA5SP500
X	42755954	42756257	peaks80962	6.45174	3.55913	4.4e-06	0.000109219	24	2	X:42723209:42755892:32684:-
X	104324540	104324797	peaks81389	2.83958	3.55913	4.4e-06	0.000109219	24	2	X:104250038:104254933:4896:-	ESX1	ESX1
X	112874286	112874521	peaks81498	1.66414	3.55913	0.00116702	0.00756517	12	1	X:112880563:113212186:331624:+
13	105033810	105034275	peaks21753	3.31786	3.49773	8.02e-06	0.000173901	23	2	13:104814327:104815069:743:+	RPL7P45	RPL7P45
15	82875286	82875595	peaks26623	4.20382	3.49773	8.02e-06	0.000173901	23	2	15:82836946:82986153:149208:-	HOMER2	HOMER2
2	146602405	146602811	peaks39479	4.24377	3.49773	8.02e-06	0.000173901	23	2	2:146587506:146589310:1805:+	PABPC1P2	PABPC1P2
2	154240935	154241375	peaks39781	4.24377	3.49773	8.02e-06	0.000173901	23	2	2:153871922:154453979:582058:+	GALNT13	GALNT13
5	6758426	6758837	peaks58111	4.24377	3.49773	8.02e-06	0.000173901	23	2	5:6765891:6833120:67230:+	LINC02236	LINC02236
8	119615246	119615585	peaks75614	2.07108	3.49773	8.02e-06	0.000173901	23	2	8:119618162:119618474:313:-	CYCSP23	CYCSP23
1	242835966	242836210	peaks7645	3.48332	3.4336	1.46e-05	0.000277887	22	2	1:242882066:242883475:1410:-
12	77607721	77607957	peaks17954	2.18754	3.4336	0.00217741	0.011977	11	1	12:77723756:77725645:1890:+
12	97935609	97935848	peaks18641	2.45373	3.4336	0.00217741	0.011977	11	1	12:97939056:97939121:66:-	MIR4495	MIR4495
12	98737222	98737524	peaks18658	2.0634	3.4336	1.46e-05	0.000277887	22	2	12:98645290:98735433:90144:+	APAF1	APAF1
15	33757778	33758078	peaks24601	5.22366	3.4336	1.46e-05	0.000277887	22	2	15:33310962:33866121:555160:+	RYR3	RYR3
18	56549578	56550046	peaks33186	2.45373	3.4336	1.46e-05	0.000277887	22	2	18:56573130:56575171:2042:+
2	9049967	9050228	peaks35487	3.98144	3.4336	1.46e-05	0.000277887	22	2	2:9018293:9018899:607:-	HMGB1P25	HMGB1P25
2	134207774	134208025	peaks39153	2.91681	3.4336	1.46e-05	0.000277887	22	2	2:134201818:134202890:1073:+
2	226561568	226561883	peaks42314	2.25668	3.4336	1.46e-05	0.000277887	22	2	2:226658710:226658793:84:-	MIR5702	MIR5702
4	27088460	27088733	peaks54296	1.66414	3.4336	0.00217741	0.011977	11	1	4:27133996:27140051:6056:-
4	115114094	115114348	peaks56166	1.66414	3.4336	0.00217741	0.011977	11	1	4:114827763:115113876:286114:-	NDST4	NDST4
6	109286384	109286728	peaks66225	2.69417	3.4336	1.46e-05	0.000277887	22	2	6:109165831:109355063:189233:+	CCDC162P	CCDC162P
6	162014193	162014572	peaks68324	3.31786	3.4336	1.46e-05	0.000277887	22	2	6:161347417:162727775:1380359:-	PRKN	PRKN
7	156949767	156950117	peaks72441	3.70764	3.4336	1.46e-05	0.000277887	22	2	7:156949712:156973176:23465:+	NOM1	NOM1
8	61905362	61905718	peaks73880	3.31786	3.4336	1.46e-05	0.000277887	22	2	8:61909984:61910802:819:-	C1GALT1P3	C1GALT1P3
8	129431483	129431741	peaks76157	1.66414	3.4336	0.00217741	0.011977	11	1	8:129415949:129445852:29904:+
9	37908747	37909109	peaks77441	2.52091	3.4336	1.1e-07	5.53e-06	33	3	9:37879400:37904353:24954:-	SLC25A51	SLC25A51
X	15214569	15214832	peaks80539	4.09028	3.4336	1.46e-05	0.000277887	22	2	X:15235288:15270467:35180:-	ASB9	ASB9
1	1741027	1741319	peaks57	3.31786	3.36648	2.66e-05	0.000440848	21	2	1:1734690:1739557:4868:-	SLC35E2A	SLC35E2A
12	85005451	85005791	peaks18139	3.74584	3.36648	2.66e-05	0.000440848	21	2	12:85014311:85036277:21967:-	TSPAN19	TSPAN19
12	113395109	113395355	peaks19153	3.70764	3.36648	2.66e-05	0.000440848	21	2	12:113392445:113426301:33857:-	SDS	SDS
17	6872073	6872358	peaks29420	3.31786	3.36648	2.66e-05	0.000440848	21	2	17:6875232:7012530:137299:-	ALOX12-AS1	ALOX12-AS1
19	33243039	33243328	peaks34531	2.85597	3.36648	2.66e-05	0.000440848	21	2	19:33208664:33225850:17187:-	SLC7A10	SLC7A10
19	37469368	37469792	peaks34615	3.31786	3.36648	2.66e-05	0.000440848	21	2	19:37467585:37488652:21068:+	ZNF570	ZNF570
2	184346402	184346687	peaks40760	2.45373	3.36648	2.66e-05	0.000440848	21	2	2:184378975:184379044:70:+	MIR548AE1	MIR548AE1
3	143803276	143803548	peaks51601	4.74794	3.36648	2.66e-05	0.000440848	21	2	3:143265222:143848485:583264:-	SLC9A9	SLC9A9
3	178130198	178130665	peaks52803	2.92517	3.36648	2.66e-05	0.000440848	21	2	3:178028130:178172449:144320:-
6	125477704	125478002	peaks66718	2.91681	3.36648	2.66e-05	0.000440848	21	2	6:125370034:125445193:75160:-
10	71161352	71161628	peaks9873	10.1558	3.29609	9.15e-09	6.89e-07	40	4	10:71212570:71302864:90295:+	UNC5B	UNC5B
11	126512759	126513170	peaks15373	2.8237	3.29609	4.85e-05	0.000697149	20	2	11:126543947:126610948:67002:+	KIRREL3-AS1	KIRREL3-AS1
16	870447	870798	peaks27278	3.14153	3.29609	4.85e-05	0.000697149	20	2	16:853634:981318:127685:-	LMF1	LMF1
16	50665059	50665330	peaks27931	4.56856	3.29609	4.85e-05	0.000697149	20	2	16:50664903:50671639:6737:+
17	33603081	33603350	peaks30208	4.24377	3.29609	4.85e-05	0.000697149	20	2	17:33565764:33624122:58359:+
18	10762716	10762967	peaks32216	1.66414	3.29609	0.00406738	0.0187982	10	1	18:10759584:10759649:66:-	MIR6788	MIR6788
19	16952066	16952479	peaks34308	2.45373	3.29609	4.85e-05	0.000697149	20	2	19:16892951:17026815:133865:-	CPAMD8	CPAMD8
20	2086638	2086878	peaks43074	3.99287	3.29609	4.85e-05	0.000697149	20	2	20:2075555:2075822:268:+	RPL7P2	RPL7P2
4	4416822	4417143	peaks53629	3.25805	3.29609	4.85e-05	0.000697149	20	2	4:4415742:4542346:126605:-	STX18	STX18
4	176735388	176735773	peaks57669	2.24886	3.29609	4.85e-05	0.000697149	20	2	4:176683538:176792922:109385:-	VEGFC	VEGFC
5	40634550	40635029	peaks58913	2.45373	3.29609	4.85e-05	0.000697149	20	2	5:40654963:40655094:132:+	SNORA63	SNORA63
5	127426530	127426811	peaks61276	3.00342	3.29609	4.85e-05	0.000697149	20	2	5:127290796:127465737:174942:+	MEGF10	MEGF10
6	3220098	3220400	peaks63262	2.37667	3.29609	4.85e-05	0.000697149	20	2	6:3223324:3231730:8407:-	TUBB2B	TUBB2B
6	43580216	43580501	peaks64800	4.35481	3.29609	4.85e-05	0.000697149	20	2	6:43576185:43620523:44339:+	POLH	POLH
6	89529170	89529445	peaks65850	2.45373	3.29609	0.00406738	0.0187982	10	1	6:89433152:89633834:200683:+	ANKRD6	ANKRD6
6	148021820	148022124	peaks67654	5.22366	3.29609	4.85e-05	0.000697149	20	2	6:148017422:148020974:3553:-
7	68822550	68822957	peaks70398	2.18754	3.29609	4.85e-05	0.000697149	20	2	7:68723911:68724048:138:-	RNA5SP231	RNA5SP231
8	52968944	52969365	peaks73655	3.31786	3.29609	4.85e-05	0.000697149	20	2	8:52975111:52976116:1006:-
8	69179959	69180195	peaks74029	3.42369	3.29609	4.85e-05	0.000697149	20	2	8:69175579:69178189:2611:-
9	63393315	63393641	peaks77498	1.66414	3.29609	0.00406738	0.0187982	10	1	9:63299453:63385117:85665:-
12	52407948	52408198	peaks17099	3.26115	3.25957	1.64e-08	1.14e-06	39	4	12:52407580:52428494:20915:+
14	72961721	72962249	peaks23584	3.68163	3.25957	1.64e-08	1.14e-06	39	4	14:72960595:72961993:1399:+
5	56569100	56569377	peaks59234	3.91024	3.25957	1.64e-08	1.14e-06	39	4	5:56536583:56537826:1244:-
8	17448052	17448345	peaks72626	9.8993	3.24718	1.17e-06	3.78e-05	29	3	8:17469518:17471618:2101:+	ADAM24P	ADAM24P
9	72165788	72166285	peaks77606	2.18754	3.24718	1.17e-06	3.78e-05	29	3	9:72114595:72257193:142599:+	GDA	GDA
1	531117	531658	peaks10	2.45373	3.22209	8.82e-05	0.00108952	19	2	1:365389:522928:157540:-
1	30001467	30001867	peaks1092	2.92517	3.22209	8.82e-05	0.00108952	19	2	1:30013952:30037612:23661:-	LINC01648	LINC01648
1	100459395	100459677	peaks3650	5.22366	3.22209	8.82e-05	0.00108952	19	2	1:100462399:100485997:23599:-
1	178510043	178510284	peaks5385	2.04309	3.22209	8.82e-05	0.00108952	19	2	1:178511563:178513051:1489:-
1	192232891	192233234	peaks5747	3.29774	3.22209	8.82e-05	0.00108952	19	2	1:192246708:192247487:780:-
1	228955643	228955904	peaks7197	3.31786	3.22209	8.82e-05	0.00108952	19	2	1:229022773:229038274:15502:-	LINC02815	LINC02815
11	91396430	91396950	peaks14226	3.31786	3.22209	8.82e-05	0.00108952	19	2	11:91382909:91383289:381:+
12	76648851	76649257	peaks17920	2.8569	3.22209	8.82e-05	0.00108952	19	2	12:76660405:76660884:480:+	RPL21P98	RPL21P98
12	80154014	80154410	peaks18027	2.31163	3.22209	8.82e-05	0.00108952	19	2	12:80102899:80103333:435:-
13	101078039	101078424	peaks21680	3.18053	3.22209	8.82e-05	0.00108952	19	2	13:101053776:101416508:362733:-	NALCN	NALCN
17	44865843	44866087	peaks30549	2.01715	3.22209	8.82e-05	0.00108952	19	2	17:44849948:44899445:49498:-	EFTUD2	EFTUD2
18	40677055	40677505	peaks32808	4.24377	3.22209	8.82e-05	0.00108952	19	2	18:40245879:40247367:1489:+
19	45981109	45981448	peaks34949	3.29774	3.22209	8.82e-05	0.00108952	19	2	19:45933734:45974044:40311:-	NOVA2	NOVA2
2	84175407	84175653	peaks38065	1.66414	3.22209	8.82e-05	0.00108952	19	2	2:84290683:84292202:1520:+	FUNDC2P2	FUNDC2P2
20	4213205	4213451	peaks43157	2.88846	3.22209	8.82e-05	0.00108952	19	2	20:4220630:4249287:28658:-	ADRA1D	ADRA1D
22	31235254	31235504	peaks46526	2.52091	3.22209	8.82e-05	0.00108952	19	2	22:31230071:31230172:102:-	Y_RNA	Y_RNA
3	100070733	100070982	peaks50054	2.33397	3.22209	8.82e-05	0.00108952	19	2	3:99828811:100114513:285703:-	FILIP1L	FILIP1L
3	127708324	127708747	peaks51063	2.0634	3.22209	8.82e-05	0.00108952	19	2	3:127689062:128052190:363129:-	MGLL	MGLL
4	81606399	81606662	peaks55339	3.25738	3.22209	8.82e-05	0.00108952	19	2	4:81733385:81734207:823:-	MTCYBP44	MTCYBP44
6	84508396	84508699	peaks65734	1.64296	3.22209	8.82e-05	0.00108952	19	2	6:84421028:84556152:135125:-	LINC01611	LINC01611
7	6106377	6106661	peaks68719	3.99287	3.22209	8.82e-05	0.00108952	19	2	7:6104949:6161564:56616:+	USP42	USP42
7	72924563	72925048	peaks70429	6.15305	3.22209	2.94e-08	1.85e-06	38	4	7:72879349:72951440:72092:+	POM121	POM121
8	57638191	57638495	peaks73740	2.45373	3.22209	8.82e-05	0.00108952	19	2	8:57492884:57592451:99568:+
1	31190832	31191117	peaks1144	2.57203	3.14409	0.000160159	0.00173105	18	2	1:31179745:31239887:60143:-	NKAIN1	NKAIN1
1	62222375	62222707	peaks2334	1.66414	3.14409	0.000160159	0.00173105	18	2	1:62211557:62211666:110:+	Y_RNA	Y_RNA
1	77170708	77170985	peaks2821	3.31786	3.14409	0.000160159	0.00173105	18	2	1:77088989:77219430:130442:-	PIGK	PIGK
1	228876565	228876922	peaks7193	1.66414	3.14409	0.000160159	0.00173105	18	2	1:228858010:228858556:547:+
1	230913674	230914008	peaks7269	2.45373	3.14409	0.000160159	0.00173105	18	2	1:230906243:230978875:72633:-	TTC13	TTC13
10	92603452	92603734	peaks10550	4.79397	3.14409	0.000160159	0.00173105	18	2	10:92596852:92597287:436:-	RPL11P4	RPL11P4
11	36057992	36058348	peaks12867	2.41388	3.14409	0.000160159	0.00173105	18	2	11:36010098:36010204:107:+	MIR3973	MIR3973
13	30072344	30072922	peaks19969	3.10432	3.14409	3.78e-06	9.64e-05	27	3	13:30103178:30108895:5718:-	LINC00365	LINC00365
18	2105053	2105434	peaks31902	2.21882	3.14409	0.000160159	0.00173105	18	2	18:1883524:2489426:605903:-
19	33150534	33150776	peaks34527	6.03895	3.14409	0.000160159	0.00173105	18	2	19:33132090:33175799:43710:+	WDR88	WDR88
2	24490653	24490893	peaks36049	2.72452	3.14409	0.000160159	0.00173105	18	2	2:24491254:24770702:279449:+	NCOA1	NCOA1
2	44941658	44941904	peaks36910	4.80752	3.14409	2.4e-09	2.25e-07	45	5	2:44941702:44946071:4370:+	SIX3	SIX3
2	204738381	204738971	peaks41477	2.92517	3.14409	3.78e-06	9.64e-05	27	3	2:204668863:204678698:9836:-
2	213707087	213707380	peaks41713	4.24377	3.14409	0.000160159	0.00173105	18	2	2:213758067:213758159:93:+	MIR4438	MIR4438
21	36538918	36539237	peaks45615	3.15505	3.14409	0.000160159	0.00173105	18	2	21:36460621:36576569:115949:-	CLDN14	CLDN14
3	56314732	56315034	peaks49059	2.45373	3.14409	0.000160159	0.00173105	18	2	3:55508311:56469095:960785:-	ERC2	ERC2
3	110698157	110698597	peaks50400	6.67644	3.14409	2.4e-09	2.25e-07	45	5	3:110682286:110683154:869:-	RPSAP29	RPSAP29
3	174777816	174778092	peaks52705	3.14153	3.14409	0.000160159	0.00173105	18	2	3:174438573:175810548:1371976:+	NAALADL2	NAALADL2
4	40451931	40452253	peaks54498	3.78534	3.14409	0.000160159	0.00173105	18	2	4:40423267:40630875:207609:-	RBM47	RBM47
5	31827993	31828243	peaks58488	2.89089	3.14409	0.000160159	0.00173105	18	2	5:31832439:31832535:97:+	RNU6-760P	RNU6-760P
5	98935126	98935378	peaks60504	2.92557	3.14409	0.000160159	0.00173105	18	2	5:98936638:98936747:110:-	Y_RNA	Y_RNA
5	147187117	147187392	peaks61999	4.12589	3.14409	0.000160159	0.00173105	18	2	5:147180204:147234859:54656:-	STK32A-AS1	STK32A-AS1
6	42556004	42556246	peaks64758	2.18754	3.14409	0.000160159	0.00173105	18	2	6:42564029:42693505:129477:+	UBR2	UBR2
6	63864769	63865126	peaks65320	2.45373	3.14409	0.000160159	0.00173105	18	2	6:63857441:63857769:329:+	GCNT1P4	GCNT1P4
6	126188734	126189155	peaks66737	2.45373	3.14409	0.000160159	0.00173105	18	2	6:125986479:126203817:217339:+	TRMT11	TRMT11
6	131353596	131353922	peaks66895	3.31786	3.14409	0.000160159	0.00173105	18	2	6:131294417:131295770:1354:+
7	16528593	16528828	peaks68893	5.22366	3.14409	0.000160159	0.00173105	18	2	7:16526825:16581568:54744:+	LRRC72	LRRC72
7	150794026	150794268	peaks72347	3.8667	3.14409	0.000160159	0.00173105	18	2	7:150791285:150801360:10076:-	TMEM176B	TMEM176B
9	4755459	4755722	peaks76761	1.66414	3.14409	0.00760408	0.0298039	9	1	9:4709556:4742043:32488:-	AK3	AK3
X	39941684	39941924	peaks80901	1.93421	3.14409	0.000160159	0.00173105	18	2	X:39908309:39914419:6111:+
X	122635979	122636351	peaks81598	2.07108	3.14409	0.000160159	0.00173105	18	2	X:122538253:122539460:1208:+	RPL3P12	RPL3P12
X	134965266	134965550	peaks81722	3.8667	3.14409	0.000160159	0.00173105	18	2	X:134961711:134962305:595:-	HMGB3P31	HMGB3P31
2	137693718	137694040	peaks39232	3.31666	3.08964	6.78e-06	0.000152548	26	3	2:137715332:137715440:109:+	Y_RNA	Y_RNA
17	8935251	8935551	peaks29510	14.9096	3.0737	9.1e-12	1.8e-09	60	7	17:8878911:8965712:86802:-	PIK3R5	PIK3R5
1	45880026	45880398	peaks1720	2.96011	3.06163	0.000290519	0.0027046	17	2	1:45846994:45847594:601:-	TMA16P2	TMA16P2
10	122572247	122572504	peaks11538	3.31666	3.06163	0.000290519	0.0027046	17	2	10:122560665:122643736:83072:+	DMBT1	DMBT1
11	17633616	17633982	peaks12348	2.69417	3.06163	0.000290519	0.0027046	17	2	11:17547259:17647150:99892:+	OTOG	OTOG
11	61119496	61119731	peaks13203	1.96063	3.06163	0.000290519	0.0027046	17	2	11:61102489:61127852:25364:+	CD5	CD5
12	131681258	131681498	peaks19640	1.71077	3.06163	0.000290519	0.0027046	17	2	12:131667492:131668246:755:+	RPS6P21	RPS6P21
13	92805990	92806388	peaks21395	1.64296	3.06163	0.000290519	0.0027046	17	2	13:91398621:92873682:1475062:+	GPC5	GPC5
15	96372418	96372678	peaks27078	1.86499	3.06163	0.000290519	0.0027046	17	2	15:96354237:96405235:50999:+
16	2238653	2239067	peaks27324	1.66414	3.06163	0.000290519	0.0027046	17	2	16:2240487:2241818:1332:+	ECI1-AS1	ECI1-AS1
16	4594205	4594501	peaks27405	1.90781	3.06163	0.000290519	0.0027046	17	2	16:4608883:4615027:6145:-	UBALD1	UBALD1
16	77269117	77269361	peaks28698	3.78534	3.06163	0.000290519	0.0027046	17	2	16:77201474:77249957:48484:-
17	3768781	3769099	peaks29319	2.12877	3.06163	0.000290519	0.0027046	17	2	17:3714628:3801188:86561:-	ITGAE	ITGAE
18	37546394	37546690	peaks32795	2.37667	3.06163	0.000290519	0.0027046	17	2	18:37565281:37762131:196851:+
19	39156419	39156663	peaks34653	1.95082	3.06163	0.000290519	0.0027046	17	2	19:39125770:39182816:57047:+	PAK4	PAK4
20	46343387	46343629	peaks44366	2.57203	3.06163	0.000290519	0.0027046	17	2	20:46345980:46364458:18479:-	SLC35C2	SLC35C2
22	43043848	43044105	peaks47017	3.47585	3.06163	0.000290519	0.0027046	17	2	22:43038585:43052366:13782:+	TTLL1-AS1	TTLL1-AS1
3	8239889	8240136	peaks47329	3.31786	3.06163	0.000290519	0.0027046	17	2	3:8364529:8364648:120:-	RNU4ATAC17P	RNU4ATAC17P
3	20991175	20991427	peaks47797	3.54968	3.06163	0.000290519	0.0027046	17	2	3:21006730:21226305:219576:-
3	141158568	141158912	peaks51495	3.31786	3.06163	0.000290519	0.0027046	17	2	3:141115124:141124182:9059:-
4	142900662	142900916	peaks56800	3.31786	3.06163	0.000290519	0.0027046	17	2	4:142023160:142847432:824273:-	INPP4B	INPP4B
4	177964157	177964429	peaks57727	3.31786	3.06163	0.000290519	0.0027046	17	2	4:177728757:178028971:300215:+	LINC01098	LINC01098
6	87579074	87579495	peaks65804	5.81914	3.06163	2.98e-07	1.27e-05	34	4	6:87513459:87590028:76570:-	RARS2	RARS2
6	106046453	106046701	peaks66101	2.12877	3.06163	0.000290519	0.0027046	17	2	6:105993463:106109939:116477:+	PRDM1	PRDM1
8	95934943	95935274	peaks74697	4.03705	3.06163	0.000290519	0.0027046	17	2	8:95947781:95948233:453:-	SRSF3P2	SRSF3P2
8	115504517	115504867	peaks75357	7.01669	3.06163	2.98e-07	1.27e-05	34	4	8:115509602:115511325:1724:+	TRPS1-AS1	TRPS1-AS1
8	123984604	123984938	peaks75846	3.15505	3.06163	0.000290519	0.0027046	17	2	8:124036010:124040468:4459:-
9	26401646	26401900	peaks77201	4.24377	3.06163	0.000290519	0.0027046	17	2	9:26642697:26644595:1899:-
X	22349688	22350036	peaks80706	3.31786	3.06163	0.000290519	0.0027046	17	2	X:22272913:22274461:1549:+	CBLL2	CBLL2
X	136694565	136694858	peaks81751	2.45373	3.06163	0.000290519	0.0027046	17	2	X:136648158:136660390:12233:+	CD40LG	CD40LG
14	25056235	25056523	peaks22200	6.39945	3.03306	1.22e-05	0.0002421	25	3	14:24809454:25050147:240694:-	STXBP6	STXBP6
17	78681957	78682209	peaks31698	5.69993	3.03306	1.22e-05	0.0002421	25	3	17:78674048:78782297:108250:-	CYTH1	CYTH1
4	124784008	124784333	peaks56391	6.24904	3.03306	1.22e-05	0.0002421	25	3	4:124664048:124712732:48685:-	ANKRD50	ANKRD50
6	8818756	8819069	peaks63517	2.97504	3.03306	1.22e-05	0.0002421	25	3	6:8435568:9294133:858566:+	HULC	HULC
16	81901388	81901761	peaks28819	6.67644	3.01856	5.31e-07	2.01e-05	33	4	16:81779279:81962685:183407:+	PLCG2	PLCG2
7	37311415	37311760	peaks69684	7.89886	3.01856	5.31e-07	2.01e-05	33	4	7:36852906:37449223:596318:-	ELMO1	ELMO1
11	79937705	79937947	peaks13930	5.28598	3.00391	1.08e-09	1.14e-07	49	6	11:79966805:79968708:1904:+
1	1778958	1779202	peaks58	1.92824	2.97417	2.17e-05	0.000378507	24	3	1:1751232:1780457:29226:-	NADK	NADK
1	9418648	9418902	peaks289	2.45602	2.97417	0.00052602	0.00418788	16	2	1:9421098:9422862:1765:-
1	29187163	29187488	peaks1074	2.15765	2.97417	0.00052602	0.00418788	16	2	1:29147743:29181900:34158:-	SRSF4	SRSF4
1	175872754	175873119	peaks5301	2.24886	2.97417	0.00052602	0.00418788	16	2	1:175877343:175880468:3126:+	LINC01657	LINC01657
1	227409161	227409548	peaks7148	1.66414	2.97417	0.00052602	0.00418788	16	2	1:227393554:227431035:37482:+	LINC01641	LINC01641
10	34307408	34307713	peaks8943	3.31786	2.97417	0.00052602	0.00418788	16	2	10:34109560:34815325:705766:-	PARD3	PARD3
10	100267444	100267757	peaks10791	2.45373	2.97417	0.00052602	0.00418788	16	2	10:100232298:100267680:35383:-	CWF19L1	CWF19L1
12	16514787	16515101	peaks16208	4.12589	2.97417	0.00052602	0.00418788	16	2	12:16513445:16514371:927:+
12	89814183	89814513	peaks18304	2.01544	2.97417	0.00052602	0.00418788	16	2	12:89754059:89754152:94:+	RNU6-148P	RNU6-148P
12	114417189	114417429	peaks19177	2.37099	2.97417	0.00052602	0.00418788	16	2	12:114408131:114412832:4702:+	TBX5-AS1	TBX5-AS1
12	120170341	120170725	peaks19325	2.45373	2.97417	0.00052602	0.00418788	16	2	12:120127202:120194715:67514:-	GCN1	GCN1
13	79870705	79870994	peaks21263	3.68163	2.97417	9.42e-07	3.21e-05	32	4	13:79872586:79918042:45457:+	LINC00382	LINC00382
14	65379744	65380099	peaks23295	2.45373	2.97417	0.00052602	0.00418788	16	2	14:65410592:65744121:333530:+	FUT8	FUT8
14	85241052	85241439	peaks23929	2.45373	2.97417	0.00052602	0.00418788	16	2	14:85202849:85239474:36626:-
15	35981985	35982309	peaks24674	1.66414	2.97417	0.00052602	0.00418788	16	2	15:35939167:36252257:313091:-
15	51312483	51312730	peaks25251	2.26078	2.97417	0.00052602	0.00418788	16	2	15:51314034:51314109:76:+	MIR7973-1	MIR7973-1
16	84099836	84100080	peaks28928	3.31786	2.97417	0.00052602	0.00418788	16	2	16:84053761:84116942:63182:-	MBTPS1	MBTPS1
17	8785935	8786221	peaks29504	2.45373	2.97417	0.00052602	0.00418788	16	2	17:8797110:8799365:2256:-	MFSD6L	MFSD6L
18	73329937	73330186	peaks33579	5.61457	2.97417	2.17e-05	0.000378507	24	3	18:73324941:73349879:24939:+	LINC02582	LINC02582
19	6728428	6728707	peaks33997	1.83207	2.97417	0.00052602	0.00418788	16	2	19:6677704:6730562:52859:-	C3	C3
2	60213922	60214219	peaks37383	2.45373	2.97417	0.00052602	0.00418788	16	2	2:59218680:60100200:881521:-
2	145235214	145235500	peaks39438	3.31786	2.97417	0.00052602	0.00418788	16	2	2:144666312:145262988:596677:+	TEX41	TEX41
2	163673489	163673735	peaks40098	3.18652	2.97417	0.00052602	0.00418788	16	2	2:163593396:163736012:142617:-	FIGN	FIGN
2	230520627	230520914	peaks42465	3.31786	2.97417	0.00052602	0.00418788	16	2	2:230515023:230515638:616:+	HMGB1P3	HMGB1P3
20	62329382	62329620	peaks44967	2.44164	2.97417	0.00052602	0.00418788	16	2	20:62307955:62367312:59358:-	LAMA5	LAMA5
3	40233774	40234017	peaks48467	3.28348	2.97417	0.00052602	0.00418788	16	2	3:40238608:40238741:134:+
3	126895999	126896246	peaks51033	2.91868	2.97417	0.00052602	0.00418788	16	2	3:126704240:126960420:256181:+	CHCHD6	CHCHD6
3	170835367	170835610	peaks52527	2.45373	2.97417	0.00052602	0.00418788	16	2	3:170864875:170870208:5334:-	RPL22L1	RPL22L1
3	176549871	176550125	peaks52728	3.29774	2.97417	0.00052602	0.00418788	16	2	3:176515103:176515151:49:+	MIR7977	MIR7977
4	56156364	56156670	peaks54796	4.24377	2.97417	0.00052602	0.00418788	16	2	4:56049098:56330609:281512:+	CRACD	CRACD
4	76868277	76868619	peaks55174	3.06762	2.97417	0.00052602	0.00418788	16	2	4:76886029:76886370:342:-
4	77418295	77418554	peaks55205	2.45373	2.97417	0.00052602	0.00418788	16	2	4:77350370:77351235:866:-
4	94924521	94924788	peaks55662	3.25805	2.97417	0.00052602	0.00418788	16	2	4:94757955:95158448:400494:+	BMPR1B	BMPR1B
4	176001318	176001554	peaks57631	2.99533	2.97417	0.00052602	0.00418788	16	2	4:175632934:176002664:369731:-	GPM6A	GPM6A
5	53834530	53834801	peaks59087	5.22366	2.97417	0.00052602	0.00418788	16	2	5:53776048:53819722:43675:-	LINC02105	LINC02105
8	93226208	93226539	peaks74594	2.72452	2.97417	0.00052602	0.00418788	16	2	8:93229659:93229916:258:+
9	13673861	13674100	peaks76868	2.45373	2.97417	0.00052602	0.00418788	16	2	9:13738537:13744191:5655:-
9	73264836	73265119	peaks77663	2.24886	2.97417	0.00052602	0.00418788	16	2	9:73151865:73170393:18529:+	ANXA1	ANXA1
9	95627151	95627393	peaks78419	3.63561	2.97417	2.17e-05	0.000378507	24	3	9:95599438:95606326:6889:-
9	109926367	109926624	peaks78938	1.44062	2.97417	0.00052602	0.00418788	16	2	9:109498325:110172512:674188:+	PALM2AKAP2	PALM2AKAP2
X	41661521	41661809	peaks80956	4.03705	2.97417	0.00052602	0.00418788	16	2	X:41514934:41923554:408621:-	CASK	CASK
13	47774024	47774368	peaks20745	11.9318	2.93764	7.43e-08	3.97e-06	39	5	13:47766640:47767085:446:-	RPL27AP8	RPL27AP8
17	29617234	29617485	peaks30101	1.86451	2.92836	1.67e-06	5.02e-05	31	4	17:29614756:29622912:8157:-	CORO6	CORO6
5	361463	362148	peaks58039	4.98604	2.92836	1.67e-06	5.02e-05	31	4	5:321714:438291:116578:+	AHRR	AHRR
X	9911184	9911806	peaks80374	2.0634	2.92836	1.67e-06	5.02e-05	31	4	X:9786429:9949443:163015:+	SHROOM2	SHROOM2
3	8357301	8357769	peaks47333	7.13562	2.9217	2.71e-10	3.48e-08	54	7	3:8364529:8364648:120:-	RNU4ATAC17P	RNU4ATAC17P
2	166106491	166106851	peaks40177	2.38705	2.91277	3.88e-05	0.000588972	23	3	2:166123494:166123597:104:-	Y_RNA	Y_RNA
2	174326480	174326748	peaks40431	5.43445	2.91277	3.88e-05	0.000588972	23	3	2:174326027:174330643:4617:+	LINC01305	LINC01305
7	138671486	138671734	peaks72191	3.31786	2.91277	3.88e-05	0.000588972	23	3	7:138594285:138701362:107078:-	SVOPL	SVOPL
8	142020129	142020487	peaks76556	5.73766	2.91277	3.88e-05	0.000588972	23	3	8:141968091:141968841:751:-	DNAJC8P3	DNAJC8P3
X	29687356	29687594	peaks80789	4.66116	2.91277	3.88e-05	0.000588972	23	3	X:29574278:29574358:81:+	MIR4666B	MIR4666B
3	19931834	19932365	peaks47770	5.60816	2.90017	1.31e-07	6.32e-06	38	5	3:19879472:19947025:67554:-	EFHB	EFHB
1	19514478	19514742	peaks630	3.50326	2.88106	2.96e-06	7.9e-05	30	4	1:19510593:19510733:141:+	RNU4-28P	RNU4-28P
1	76501905	76502166	peaks2803	2.41007	2.88106	0.000950284	0.00651094	15	2	1:76636877:76637339:463:+
1	115731288	115731756	peaks4089	2.24049	2.88106	2.96e-06	7.9e-05	30	4	1:115700021:115768884:68864:-	CASQ2	CASQ2
1	195082060	195082307	peaks5823	3.31786	2.88106	0.000950284	0.00651094	15	2	1:194785517:194931310:145794:-
10	22518007	22518372	peaks8477	1.66414	2.88106	0.000950284	0.00651094	15	2	10:22534854:22714578:179725:-	PIP4K2A	PIP4K2A
10	71559794	71560029	peaks9889	2.09941	2.88106	0.000950284	0.00651094	15	2	10:71551031:71553693:2663:-
10	126766929	126767249	peaks11668	3.31786	2.88106	0.000950284	0.00651094	15	2	10:126779702:126779774:73:-
11	44734841	44735093	peaks12973	2.88846	2.88106	0.000950284	0.00651094	15	2	11:44719392:44736692:17301:-	TSPAN18-AS1	TSPAN18-AS1
11	78228637	78229022	peaks13888	3.10432	2.88106	0.000950284	0.00651094	15	2	11:78215293:78418348:203056:-	GAB2	GAB2
11	101051971	101052226	peaks14444	2.72589	2.88106	0.000950284	0.00651094	15	2	11:101029624:101129813:100190:-	PGR	PGR
12	9999209	9999606	peaks15963	2.45373	2.88106	0.000950284	0.00651094	15	2	12:9985642:10013424:27783:-	CLEC1B	CLEC1B
14	94901358	94901662	peaks24201	3.90857	2.88106	0.000950284	0.00651094	15	2	14:94918253:94918734:482:-
16	4223816	4224104	peaks27391	1.84459	2.88106	0.000950284	0.00651094	15	2	16:4189374:4242080:52707:-	SRL	SRL
16	27601822	27602183	peaks27711	2.45373	2.88106	0.000950284	0.00651094	15	2	16:27550133:27780344:230212:+	KATNIP	KATNIP
16	78506077	78506364	peaks28725	1.66414	2.88106	0.000950284	0.00651094	15	2	16:78495926:78506568:10643:-
17	72777993	72778285	peaks31470	1.66414	2.88106	0.000950284	0.00651094	15	2	17:72818836:72818972:137:-
17	73142933	73143260	peaks31481	5.76834	2.88106	2.96e-06	7.9e-05	30	4	17:73163035:73163359:325:-	POLR3KP2	POLR3KP2
17	75711906	75712674	peaks31542	4.74794	2.88106	2.96e-06	7.9e-05	30	4	17:75667251:75708062:40812:+	SAP30BP	SAP30BP
18	28501339	28501586	peaks32618	4.24377	2.88106	0.000950284	0.00651094	15	2	18:28638714:28789580:150867:+
18	54101072	54101349	peaks33074	2.04276	2.88106	0.000950284	0.00651094	15	2	18:54142133:54142577:445:+
2	11169886	11170222	peaks35631	1.56278	2.88106	0.000950284	0.00651094	15	2	2:11155198:11178870:23673:+	SLC66A3	SLC66A3
2	32810613	32810864	peaks36431	3.31786	2.88106	0.000950284	0.00651094	15	2	2:32825359:32926693:101335:+	LINC00486	LINC00486
2	45163430	45163697	peaks36924	3.31786	2.88106	0.000950284	0.00651094	15	2	2:45168583:45169414:832:+
2	127541154	127541410	peaks39023	3.21841	2.88106	0.000950284	0.00651094	15	2	2:127535683:127637729:102047:+	MYO7B	MYO7B
2	137009875	137010214	peaks39205	1.66414	2.88106	0.000950284	0.00651094	15	2	2:136765545:137677718:912174:+	THSD7B	THSD7B
2	166511272	166511536	peaks40190	4.24377	2.88106	0.000950284	0.00651094	15	2	2:166403573:166611482:207910:-	SCN7A	SCN7A
20	1043484	1043854	peaks43030	2.45373	2.88106	0.000950284	0.00651094	15	2	20:1023874:1118493:94620:-
20	58797352	58797635	peaks44928	2.04276	2.88106	0.000950284	0.00651094	15	2	20:58740532:58783821:43290:-	PIEZO1P2	PIEZO1P2
22	29171474	29171737	peaks46417	5.22366	2.88106	0.000950284	0.00651094	15	2	22:29191697:29191808:112:-	RNU6-1219P	RNU6-1219P
4	143023482	143023748	peaks56802	4.05549	2.88106	2.96e-06	7.9e-05	30	4	4:143045086:143045878:793:+
4	187649399	187649662	peaks57987	3.31786	2.88106	0.000950284	0.00651094	15	2	4:187613708:187712329:98622:+
5	93953402	93953678	peaks60277	4.24377	2.88106	0.000950284	0.00651094	15	2	5:93617725:94111699:493975:-	FAM172A	FAM172A
5	136685339	136685672	peaks61561	2.28087	2.88106	0.000950284	0.00651094	15	2	5:136734830:136763409:28580:+
5	180861387	180861685	peaks63091	2.45373	2.88106	0.000950284	0.00651094	15	2	5:180847611:180861285:13675:-	ZFP62	ZFP62
6	39272188	39272519	peaks64627	3.10432	2.88106	0.000950284	0.00651094	15	2	6:39299001:39314461:15461:-	KCNK17	KCNK17
6	132259283	132259647	peaks66954	1.61572	2.88106	0.000950284	0.00651094	15	2	6:132271982:132273332:1351:+	EEF1A1P36	EEF1A1P36
6	140253201	140253463	peaks67345	2.66285	2.88106	0.000950284	0.00651094	15	2	6:140205252:140205326:75:+	MIR3668	MIR3668
6	144370395	144370636	peaks67529	2.45373	2.88106	0.000950284	0.00651094	15	2	6:144285335:144853034:567700:+	UTRN	UTRN
7	24939332	24939584	peaks69230	3.31786	2.88106	0.000950284	0.00651094	15	2	7:24796540:24981634:185095:-	OSBPL3	OSBPL3
8	122061861	122062118	peaks75735	2.45373	2.88106	0.000950284	0.00651094	15	2	8:122091480:122091609:130:+	MRPS36P3	MRPS36P3
9	12972884	12973275	peaks76856	1.66414	2.88106	0.000950284	0.00651094	15	2	9:12972843:12973438:596:-	PRDX1P1	PRDX1P1
1	188425764	188426133	peaks5732	9.20985	2.86169	2.3e-07	1.02e-05	37	5	1:188508538:188536465:27928:+
4	41525016	41525509	peaks54554	14.4489	2.86169	2.56e-13	7.45e-11	74	10	4:41359607:41700044:340438:+	LIMCH1	LIMCH1
5	111017621	111017990	peaks60779	3.46907	2.86169	2.3e-07	1.02e-05	37	5	5:110970951:111008899:37949:-
HG2509_PATCH	169656	170306	peaks80181	9.55829	2.86169	2.3e-07	1.02e-05	37	5	-	-	-
11	92111881	92112268	peaks14231	5.22366	2.84863	6.9e-05	0.00090462	22	3	11:92161106:92161889:784:+	RPL7AP57	RPL7AP57
13	113423675	113423951	peaks22070	2.97446	2.84863	6.9e-05	0.00090462	22	3	13:113399611:113453488:53878:-	ADPRHL1	ADPRHL1
17	28204513	28204835	peaks30034	5.82073	2.84863	6.9e-05	0.00090462	22	3	17:28204616:28223735:19120:+
17	75034867	75035130	peaks31520	2.75949	2.84863	6.9e-05	0.00090462	22	3	17:75032575:75065889:33315:+	KCTD2	KCTD2
18	6886156	6886412	peaks32039	4.77718	2.84863	6.9e-05	0.00090462	22	3	18:6729716:6915716:186001:+	ARHGAP28	ARHGAP28
20	9228550	9228938	peaks43338	3.82628	2.84863	6.9e-05	0.00090462	22	3	20:9067825:9504593:436769:+	PLCB4	PLCB4
3	126420153	126420400	peaks51012	2.01046	2.84863	6.9e-05	0.00090462	22	3	3:126394909:126436556:41648:+	CFAP100	CFAP100
8	32184757	32185069	peaks73195	2.219	2.84863	6.9e-05	0.00090462	22	3	8:32192028:32192153:126:-	RNA5SP262	RNA5SP262
8	128551118	128551484	peaks76137	2.60183	2.84863	6.9e-05	0.00090462	22	3	8:128405269:128564679:159411:-	LINC00824	LINC00824
19	35176001	35176327	peaks34567	12.8243	2.83924	1.46e-09	1.49e-07	51	7	19:35154730:35169881:15152:+	FXYD5	FXYD5
1	12525639	12526020	peaks405	3.84138	2.83215	5.22e-06	0.000125115	29	4	1:12525716:12530691:4976:+	LINC02766	LINC02766
1	178202235	178202751	peaks5370	3.82628	2.83215	5.22e-06	0.000125115	29	4	1:178194342:178194709:368:-
4	14783038	14783307	peaks53881	8.74301	2.83215	5.22e-06	0.000125115	29	4	4:14470465:14888169:417705:-	LINC00504	LINC00504
4	31658872	31659113	peaks54351	1.65286	2.83215	5.22e-06	0.000125115	29	4	4:31506422:31558831:52410:+	LINC02501	LINC02501
7	99678994	99679436	peaks71155	6.50573	2.83215	5.22e-06	0.000125115	29	4	7:99648194:99679996:31803:-	CYP3A5	CYP3A5
7	43278084	43278634	peaks69930	4.66116	2.82216	4.05e-07	1.63e-05	36	5	7:43274159:43274582:424:+
1	9950217	9950474	peaks321	2.45373	2.78152	0.00171206	0.0100121	14	2	1:9947318:9947636:319:+	RN7SKP269	RN7SKP269
1	14663166	14663405	peaks457	2.12877	2.78152	0.00171206	0.0100121	14	2	1:14692129:14692613:485:-	TBCAP2	TBCAP2
1	40708909	40709155	peaks1481	1.98811	2.78152	0.00171206	0.0100121	14	2	1:40691648:40771603:79956:+	NFYC	NFYC
1	114854916	114855195	peaks4030	3.31786	2.78152	0.00171206	0.0100121	14	2	1:114854863:114995370:140508:+	SYCP1	SYCP1
10	101161940	101162197	peaks10818	2.45373	2.78152	0.00171206	0.0100121	14	2	10:101176306:101194147:17842:+	LINC01514	LINC01514
10	128646420	128646720	peaks11712	3.31786	2.78152	0.00171206	0.0100121	14	2	10:128912810:128916429:3620:+	LINC02667	LINC02667
11	34538225	34538612	peaks12766	1.66414	2.78152	0.00171206	0.0100121	14	2	11:34478791:34525193:46403:-	ELF5	ELF5
11	35478286	35478665	peaks12826	2.28087	2.78152	0.00171206	0.0100121	14	2	11:35431823:35530300:98478:-	PAMR1	PAMR1
11	78622687	78623346	peaks13901	4.85642	2.78152	5.58e-08	3.14e-06	42	6	11:78581675:78582156:482:+	COPS8P3	COPS8P3
11	100746145	100746460	peaks14428	3.29774	2.78152	0.00171206	0.0100121	14	2	11:100687288:100993941:306654:+	ARHGAP42	ARHGAP42
11	127553347	127553659	peaks15409	2.37099	2.78152	0.000122568	0.00139538	21	3	11:127657568:127657877:310:+
12	91923621	91923995	peaks18385	1.34527	2.78152	0.000122568	0.00139538	21	3	12:91901458:91906187:4730:+
14	33320980	33321294	peaks22371	3.31786	2.78152	0.00171206	0.0100121	14	2	14:32934396:33820863:886468:+	NPAS3	NPAS3
14	99030347	99030669	peaks24278	4.44122	2.78152	0.000122568	0.00139538	21	3	14:98999571:99003545:3975:+
15	39033388	39033623	peaks24789	2.28087	2.78152	0.00171206	0.0100121	14	2	15:39019193:39026521:7329:+
15	98292620	98292908	peaks27112	1.66414	2.78152	0.00171206	0.0100121	14	2	15:98038571:98293199:254629:-
16	28603715	28604042	peaks27726	3.31786	2.78152	0.00171206	0.0100121	14	2	16:28602340:28604519:2180:+
16	58959633	58959920	peaks28203	2.45373	2.78152	0.00171206	0.0100121	14	2	16:59004213:59004494:282:+	Metazoa_SRP	Metazoa_SRP
16	82113223	82113605	peaks28832	1.7825	2.78152	0.00171206	0.0100121	14	2	16:82120638:82121769:1132:-	MTCYBP28	MTCYBP28
16	82805313	82805590	peaks28868	2.01544	2.78152	0.00171206	0.0100121	14	2	16:82816831:82832997:16167:-
16	89270113	89270410	peaks29167	1.66414	2.78152	0.00171206	0.0100121	14	2	16:89268104:89273044:4941:+
17	29937456	29937701	peaks30113	3.31786	2.78152	0.00171206	0.0100121	14	2	17:29929200:30108452:179253:+	EFCAB5	EFCAB5
19	50887846	50888109	peaks35167	2.12877	2.78152	0.00171206	0.0100121	14	2	19:50887866:50888268:403:-	KLKP1	KLKP1
2	99777162	99777500	peaks38335	2.96011	2.78152	0.000122568	0.00139538	21	3	2:99545419:100192428:647010:-	AFF3	AFF3
2	100653364	100653640	peaks38365	2.92517	2.78152	0.00171206	0.0100121	14	2	2:100642444:100652567:10124:-
2	194419067	194419372	peaks41073	2.45373	2.78152	0.00171206	0.0100121	14	2	2:194454581:194455142:562:-
20	12935754	12936001	peaks43472	2.12877	2.78152	0.00171206	0.0100121	14	2	20:12934877:12937097:2221:-
20	43300930	43301224	peaks44199	2.45373	2.78152	0.00171206	0.0100121	14	2	20:43304555:43304679:125:+
20	54276795	54277180	peaks44818	2.45373	2.78152	0.00171206	0.0100121	14	2	20:54232758:54269542:36785:+
22	17199050	17199339	peaks46037	2.15765	2.78152	0.00171206	0.0100121	14	2	22:17178790:17258235:79446:-	ADA2	ADA2
3	14223758	14224158	peaks47589	3.28348	2.78152	0.000122568	0.00139538	21	3	3:14178817:14201122:22306:+	LSM3	LSM3
3	61054502	61054856	peaks49258	1.66414	2.78152	0.00171206	0.0100121	14	2	3:59747277:61251459:1504183:-	FHIT	FHIT
3	63530908	63531247	peaks49333	1.66414	2.78152	0.00171206	0.0100121	14	2	3:63545440:63545535:96:+	RNA5SP134	RNA5SP134
3	81998245	81998506	peaks49811	2.45373	2.78152	0.00171206	0.0100121	14	2	3:81986138:82463675:477538:+	LINC02008	LINC02008
3	100640271	100640509	peaks50079	3.00342	2.78152	0.00171206	0.0100121	14	2	3:100609601:100695479:85879:+	ADGRG7	ADGRG7
3	153856662	153856951	peaks52027	2.45373	2.78152	0.00171206	0.0100121	14	2	3:153881526:153940836:59311:+
4	139633574	139633891	peaks56654	3.31786	2.78152	0.00171206	0.0100121	14	2	4:139564298:139623257:58960:-	QKILA	QKILA
4	152584937	152585289	peaks57053	2.44345	2.78152	0.00171206	0.0100121	14	2	4:152613875:152614333:459:-
5	18732732	18733208	peaks58445	5.56551	2.78152	7.1e-07	2.55e-05	35	5	5:18704433:18746173:41741:-	LINC02100	LINC02100
5	40556682	40556945	peaks58907	2.88453	2.78152	9.2e-06	0.000193704	28	4	5:40474908:40490430:15523:-
5	103938321	103938582	peaks60586	1.66414	2.78152	0.00171206	0.0100121	14	2	5:103880129:103891433:11305:-
5	177504223	177504518	peaks63050	1.83207	2.78152	0.00171206	0.0100121	14	2	5:177501904:177511274:9371:-	DOK3	DOK3
6	15938253	15938493	peaks63901	4.05342	2.78152	0.000122568	0.00139538	21	3	6:15934782:15935315:534:+	ARPC3P5	ARPC3P5
6	21727146	21727522	peaks64163	2.99533	2.78152	0.00171206	0.0100121	14	2	6:21664184:22654455:990272:+	CASC15	CASC15
6	46876397	46876842	peaks64978	4.51293	2.78152	9.2e-06	0.000193704	28	4	6:46852522:46954943:102422:-	ADGRF5	ADGRF5
6	79168280	79168519	peaks65592	4.79397	2.78152	0.000122568	0.00139538	21	3	6:79233699:79236797:3099:+	HMGN3-AS1	HMGN3-AS1
6	162887868	162888104	peaks68344	4.24377	2.78152	0.00171206	0.0100121	14	2	6:162957258:162957548:291:-
7	36746267	36746535	peaks69681	1.66414	2.78152	0.00171206	0.0100121	14	2	7:36750687:36763081:12395:+
7	41592155	41592441	peaks69828	1.7581	2.78152	0.00171206	0.0100121	14	2	7:41667168:41705834:38667:-	INHBA	INHBA
7	104805421	104805685	peaks71312	4.24377	2.78152	0.00171206	0.0100121	14	2	7:104738597:104804107:65511:-	LHFPL3-AS1	LHFPL3-AS1
7	127253135	127253376	peaks71797	3.31786	2.78152	0.00171206	0.0100121	14	2	7:126438598:127253093:814496:-	GRM8	GRM8
7	133268101	133268344	peaks71993	3.44778	2.78152	0.00171206	0.0100121	14	2	7:133253073:134066589:813517:+	EXOC4	EXOC4
7	135161964	135162208	peaks72071	2.01715	2.78152	0.00171206	0.0100121	14	2	7:135092363:135170795:78433:-	CYREN	CYREN
7	158710715	158711087	peaks72462	4.65664	2.78152	7.1e-07	2.55e-05	35	5	7:158631169:158704804:73636:-	NCAPG2	NCAPG2
8	101258952	101259344	peaks74990	1.66414	2.78152	0.00171206	0.0100121	14	2	8:101261541:101262903:1363:-	LINC02844	LINC02844
9	16771043	16771304	peaks76977	3.31786	2.78152	0.00171206	0.0100121	14	2	9:16775573:16775845:273:-	LSM1P1	LSM1P1
9	75964255	75964539	peaks77678	1.98811	2.78152	0.00171206	0.0100121	14	2	9:75890644:76362975:472332:+	PCSK5	PCSK5
9	104936745	104937068	peaks78686	3.70764	2.78152	0.000122568	0.00139538	21	3	9:104781006:104928155:147150:-	ABCA1	ABCA1
HSCHR6_MHC_DBB_CTG1	2745554	2745879	peaks80244	1.46213	2.78152	0.00171206	0.0100121	14	2	-	-	-
X	153557368	153557783	peaks81900	3.14153	2.78152	0.000122568	0.00139538	21	3	X:153517642:153582939:65298:+	ATP2B3	ATP2B3
9	75063683	75064018	peaks77673	8.65812	2.7397	1.24e-06	3.97e-05	34	5	9:75060573:75088217:27645:-	NMRK1	NMRK1
1	172629793	172630488	peaks5198	3.70685	2.72905	1.62e-05	0.000298051	27	4	1:172613428:172613534:107:-	RNU6-693P	RNU6-693P
11	107758220	107758615	peaks14704	1.89608	2.72905	1.62e-05	0.000298051	27	4	11:107736009:107738718:2710:-
12	113769365	113769822	peaks19160	2.30833	2.72905	1.62e-05	0.000298051	27	4	12:113583886:113773726:189841:-	LINC01234	LINC01234
14	77707837	77708292	peaks23772	4.24377	2.72905	1.62e-05	0.000298051	27	4	14:77708071:77761104:53034:+	SLIRP	SLIRP
15	87640548	87640892	peaks26733	2.92557	2.72905	1.62e-05	0.000298051	27	4	15:87638688:87668488:29801:+
2	6855739	6856144	peaks35384	4.79397	2.72905	1.62e-05	0.000298051	27	4	2:6840570:6866635:26066:-	CMPK2	CMPK2
20	50996454	50996747	peaks44614	2.21364	2.72905	1.62e-05	0.000298051	27	4	20:50999370:51010019:10650:+
4	19883963	19884265	peaks54042	3.37315	2.72905	1.62e-05	0.000298051	27	4	4:19813749:19814231:483:+	RPL21P46	RPL21P46
4	148716327	148716736	peaks56942	4.61227	2.72905	1.62e-05	0.000298051	27	4	4:148703526:148703832:307:-	ATP5MGP4	ATP5MGP4
5	181120402	181120745	peaks63093	2.69703	2.72905	1.62e-05	0.000298051	27	4	5:181114106:181115674:1569:+
6	91694215	91694504	peaks65903	5.86425	2.72905	1.62e-05	0.000298051	27	4	6:91557292:91690428:133137:-	CASC6	CASC6
Y	19075775	19076072	peaks81998	5.64289	2.72905	1.62e-05	0.000298051	27	4	Y:18772706:19077416:304711:-	TTTY14	TTTY14
1	181655998	181656312	peaks5501	3.03083	2.71113	0.000217008	0.00216963	20	3	1:181668749:181669028:280:+	Metazoa_SRP	Metazoa_SRP
10	118543864	118544148	peaks11405	2.54499	2.71113	0.000217008	0.00216963	20	3	10:118572871:118573620:750:+	SLC25A18P1	SLC25A18P1
11	108704461	108704811	peaks14729	6.24904	2.71113	0.000217008	0.00216963	20	3	11:108665058:108940999:275942:+	DDX10	DDX10
12	19915856	19916278	peaks16289	2.91681	2.71113	0.000217008	0.00216963	20	3	12:19775451:20012261:236811:+
19	29735314	29735629	peaks34483	2.72589	2.71113	0.000217008	0.00216963	20	3	19:29698937:29715789:16853:-	C19orf12	C19orf12
2	127437295	127437750	peaks39018	2.09941	2.71113	0.000217008	0.00216963	20	3	2:127423537:127423618:82:-	MIR4783	MIR4783
22	30547875	30548141	peaks46496	2.59545	2.71113	0.000217008	0.00216963	20	3	22:30522799:30546741:23943:-	SEC14L6	SEC14L6
3	29384927	29385342	peaks48104	1.95082	2.71113	0.000217008	0.00216963	20	3	3:29390848:29391218:371:+	RPS12P5	RPS12P5
3	152622697	152622976	peaks51988	5.08698	2.71113	0.000217008	0.00216963	20	3	3:152648146:152650447:2302:+
3	178334308	178334648	peaks52811	6.24904	2.71113	0.000217008	0.00216963	20	3	3:178164008:178385479:221472:-
6	21357918	21358238	peaks64149	3.58077	2.71113	0.000217008	0.00216963	20	3	6:21354411:21355296:886:-
7	17493475	17493725	peaks68952	2.219	2.71113	0.000217008	0.00216963	20	3	7:17405479:17558909:153431:-	LINC02889	LINC02889
8	21192644	21192904	peaks72777	4.24377	2.71113	0.000217008	0.00216963	20	3	8:21167240:21170137:2898:-
6	23413903	23414374	peaks64224	3.51903	2.69663	2.17e-06	6.13e-05	33	5	6:23337711:23404132:66422:+
6	150345970	150346296	peaks67816	2.90131	2.69663	2.17e-06	6.13e-05	33	5	6:150326623:150326763:141:-	RNU4-7P	RNU4-7P
9	72154416	72154945	peaks77604	6.43437	2.69037	2.32e-08	1.54e-06	46	7	9:72114595:72257193:142599:+	GDA	GDA
1	47728112	47728718	peaks1777	4.16436	2.67461	2.94e-07	1.25e-05	39	6	1:47761132:47765547:4416:-
1	54102110	54102438	peaks1938	2.45373	2.67461	0.00307431	0.0153045	13	2	1:54053584:54112519:58936:+	TCEANC2	TCEANC2
10	52590629	52590866	peaks9376	3.21841	2.67461	0.00307431	0.0153045	13	2	10:52450874:52755509:304636:-	LNCAROD	LNCAROD
11	29659994	29660376	peaks12644	1.66414	2.67461	0.00307431	0.0153045	13	2	11:29668886:29669628:743:-	HNRNPRP2	HNRNPRP2
12	122413937	122414173	peaks19411	2.28087	2.67461	0.00307431	0.0153045	13	2	12:122271432:122422669:151238:-	CLIP1	CLIP1
14	79938661	79938945	peaks23825	2.45373	2.67461	0.00307431	0.0153045	13	2	14:79893080:79974169:81090:-
15	24956045	24956326	peaks24527	2.45373	2.67461	0.00307431	0.0153045	13	2	15:24955034:25000276:45243:+
15	69265547	69265801	peaks25988	1.66414	2.67461	0.00307431	0.0153045	13	2	15:69160584:69272217:111634:+	GLCE	GLCE
18	39435972	39436237	peaks32797	3.31786	2.67461	0.00307431	0.0153045	13	2	18:39206917:39800322:593406:-	MIR924HG	MIR924HG
19	51293909	51294239	peaks35169	1.41447	2.67461	0.00307431	0.0153045	13	2	19:51280862:51283022:2161:+	SIGLEC24P	SIGLEC24P
2	24880125	24880398	peaks36060	1.32244	2.67461	0.00307431	0.0153045	13	2	2:24819169:24920237:101069:-	ADCY3	ADCY3
2	66476729	66476989	peaks37586	2.45373	2.67461	0.00307431	0.0153045	13	2	2:66433452:66573869:140418:+	MEIS1	MEIS1
2	74147466	74147967	peaks37904	7.13562	2.67461	3.61e-11	6.03e-09	65	10	2:74135400:74147912:12513:-	BOLA3	BOLA3
2	119518589	119518855	peaks38860	1.66414	2.67461	0.00307431	0.0153045	13	2	2:119439843:119525301:85459:-	SCTR	SCTR
2	219820702	219820941	peaks42020	1.66414	2.67461	0.00307431	0.0153045	13	2	2:219903900:219904923:1024:-	LINC01803	LINC01803
3	38952493	38952814	peaks48404	1.66414	2.67461	0.00307431	0.0153045	13	2	3:38845764:39052157:206394:-	SCN11A	SCN11A
3	71791014	71791310	peaks49595	2.45373	2.67461	0.00307431	0.0153045	13	2	3:71785428:71786425:998:+
3	168878396	168878631	peaks52436	3.66828	2.67461	0.00307431	0.0153045	13	2	3:168858659:168859130:472:-	RPL21P43	RPL21P43
3	180679766	180680044	peaks52877	2.45373	2.67461	0.00307431	0.0153045	13	2	3:180680084:180700449:20366:+	CCDC39-AS1	CCDC39-AS1
4	113870040	113870285	peaks56136	1.66414	2.67461	0.00307431	0.0153045	13	2	4:113840050:113840236:187:+
4	131774490	131774737	peaks56520	3.31786	2.67461	0.00307431	0.0153045	13	2	4:131727587:131791492:63906:+	SNHG27	SNHG27
5	109929279	109929613	peaks60739	2.60183	2.67461	0.00307431	0.0153045	13	2	5:109884610:109885423:814:-	PGAM5P1	PGAM5P1
5	131209901	131210150	peaks61363	2.45373	2.67461	0.00307431	0.0153045	13	2	5:131210048:131223514:13467:+
6	352594	352918	peaks63113	2.07108	2.67461	0.00307431	0.0153045	13	2	6:291630:351355:59726:+	DUSP22	DUSP22
6	1037906	1038171	peaks63131	1.36737	2.67461	0.00307431	0.0153045	13	2	6:1026494:1027225:732:-
6	15777609	15778029	peaks63891	2.24886	2.67461	0.00307431	0.0153045	13	2	6:15804645:15860930:56286:+
6	129449414	129449677	peaks66817	2.44345	2.67461	0.00307431	0.0153045	13	2	6:128883138:129516566:633429:+	LAMA2	LAMA2
6	138037318	138037557	peaks67226	1.66414	2.67461	0.00307431	0.0153045	13	2	6:137995270:137996147:878:+	RPSAP42	RPSAP42
6	150883672	150883915	peaks67838	3.03083	2.67461	0.00307431	0.0153045	13	2	6:150865679:151101887:236209:+	MTHFD1L	MTHFD1L
7	7321816	7322056	peaks68756	2.45373	2.67461	0.00307431	0.0153045	13	2	7:7293508:7293880:373:+
7	25806656	25806947	peaks69243	1.98811	2.67461	0.00307431	0.0153045	13	2	7:25831335:25831909:575:-
7	66522351	66522624	peaks70377	2.0634	2.67461	0.00307431	0.0153045	13	2	7:66511556:66545066:33511:+
7	134203689	134203953	peaks72010	2.45373	2.67461	0.00307431	0.0153045	13	2	7:134127299:134264595:137297:+	LRGUK	LRGUK
8	117514281	117514535	peaks75452	2.45373	2.67461	0.00307431	0.0153045	13	2	8:117520713:117540262:19550:+	MED30	MED30
9	136391922	136392205	peaks80071	2.45373	2.67461	0.00307431	0.0153045	13	2	9:136375567:136400176:24610:-	SNAPC4	SNAPC4
X	31642289	31642528	peaks80832	3.31786	2.67461	0.00307431	0.0153045	13	2	X:31097677:33339609:2241933:-	DMD	DMD
X	68722727	68723067	peaks81206	1.41447	2.67461	0.00307431	0.0153045	13	2	X:68647666:68725842:78177:+	STARD8	STARD8
X	136070422	136070734	peaks81734	1.48662	2.67461	0.00307431	0.0153045	13	2	X:136077844:136078631:788:+	GAPDHP67	GAPDHP67
1	40583600	40584069	peaks1476	4.48209	2.67461	2.83e-05	0.000461742	26	4	1:40559666:40584335:24670:-
1	76074312	76074572	peaks2783	3.65742	2.67461	2.83e-05	0.000461742	26	4	1:76074746:76634603:559858:+	ST6GALNAC3	ST6GALNAC3
16	8583206	8583645	peaks27418	5.22366	2.67461	2.83e-05	0.000461742	26	4	16:8537605:8590511:52907:-	TMEM114	TMEM114
2	65292255	65292626	peaks37557	2.45373	2.67461	2.83e-05	0.000461742	26	4	2:65310851:65432637:121787:-	SPRED2	SPRED2
2	186060690	186061277	peaks40778	3.10432	2.67461	2.83e-05	0.000461742	26	4	2:186032884:186486005:453122:-	LINC01473	LINC01473
3	18069780	18070107	peaks47753	3.14	2.67461	2.83e-05	0.000461742	26	4	3:18013226:18041603:28378:+	BALR6	BALR6
9	130043290	130043749	peaks79868	3.8667	2.67461	2.83e-05	0.000461742	26	4	9:129887187:130043189:156003:-	FNBP1	FNBP1
16	56286599	56287207	peaks28060	6.28868	2.66222	4.46e-10	5.31e-08	58	9	16:56191390:56357444:166055:+	GNAO1	GNAO1
10	21494310	21494564	peaks8444	1.43184	2.63713	0.000382949	0.00331903	19	3	10:21496562:21496641:80:-	MIR1915	MIR1915
12	29071142	29071468	peaks16586	3.43238	2.63713	5.1e-07	1.95e-05	38	6	12:29142969:29158537:15569:-
12	60035975	60036262	peaks17382	2.07108	2.63713	0.000382949	0.00331903	19	3	12:60092864:60096071:3208:+
13	75073542	75073777	peaks21123	3.21841	2.63713	0.000382949	0.00331903	19	3	13:75109587:75109693:107:+	RNU6-38P	RNU6-38P
18	49708002	49708266	peaks33025	5.66527	2.63713	0.000382949	0.00331903	19	3	18:49739823:49742063:2241:-
2	26086113	26086652	peaks36102	7.31505	2.63713	5.1e-07	1.95e-05	38	6	2:26034084:26137454:103371:+	RAB10	RAB10
2	75246619	75246882	peaks37980	3.22994	2.63713	5.1e-07	1.95e-05	38	6	2:75046463:75199520:153058:-	TACR1	TACR1
2	134490551	134490786	peaks39168	3.29774	2.63713	0.000382949	0.00331903	19	3	2:134455759:134719000:263242:-	TMEM163	TMEM163
2	188668474	188668710	peaks40864	4.20566	2.63713	0.000382949	0.00331903	19	3	2:188291669:188595931:304263:+	GULP1	GULP1
20	52762638	52762967	peaks44703	3.9502	2.63713	0.000382949	0.00331903	19	3	20:52671735:52699472:27738:+
3	31184826	31185176	peaks48189	1.95082	2.63713	0.000382949	0.00331903	19	3	3:31181751:31182650:900:-	CNN2P6	CNN2P6
3	136266588	136266917	peaks51398	3.99287	2.63713	0.000382949	0.00331903	19	3	3:136250340:136337896:87557:+	PCCB	PCCB
3	176868195	176868479	peaks52737	3.44778	2.63713	0.000382949	0.00331903	19	3	3:176415439:176867838:452400:-	LINC01208	LINC01208
4	30353124	30353481	peaks54325	3.31786	2.63713	0.000382949	0.00331903	19	3	4:30006951:30008316:1366:-
5	167402400	167402886	peaks62621	3.74083	2.63713	5.1e-07	1.95e-05	38	6	5:167306273:167309870:3598:-
6	126210805	126211174	peaks66738	4.24377	2.63713	0.000382949	0.00331903	19	3	6:125986479:126203817:217339:+	TRMT11	TRMT11
7	5144508	5144759	peaks68685	5.22366	2.63713	0.000382949	0.00331903	19	3	7:5110184:5144546:34363:-
7	131948802	131949043	peaks71955	3.37315	2.63713	0.000382949	0.00331903	19	3	7:131897289:131948953:51665:+
9	636995	637634	peaks76626	4.40582	2.63713	5.1e-07	1.95e-05	38	6	9:659986:660326:341:+	EIF1P1	EIF1P1
X	136880298	136880910	peaks81754	8.41912	2.63713	5.1e-07	1.95e-05	38	6	X:136848004:136880764:32761:-	RBMX	RBMX
13	62643007	62643288	peaks20971	12.9699	2.62624	6.95e-08	3.77e-06	44	7	13:62539351:62574905:35555:-
2	25808021	25808703	peaks36088	5.98283	2.62624	6.95e-08	3.77e-06	44	7	2:25809925:25810656:732:-	TPM3P7	TPM3P7
3	103169352	103169630	peaks50189	10.666	2.62624	6.95e-08	3.77e-06	44	7	3:103159960:103160124:165:+	RNU1-43P	RNU1-43P
1	111203464	111203760	peaks3903	2.81391	2.61802	4.95e-05	0.000706968	25	4	1:111185969:111204535:18567:-	DENND2D	DENND2D
1	153041134	153041451	peaks4505	3.31786	2.61802	4.95e-05	0.000706968	25	4	1:153039732:153041931:2200:-	SPRR2D	SPRR2D
11	33515189	33515621	peaks12704	3.34316	2.61802	4.95e-05	0.000706968	25	4	11:33376108:33674102:297995:+	KIAA1549L	KIAA1549L
12	96719831	96720174	peaks18627	4.31766	2.61802	4.95e-05	0.000706968	25	4	12:96489571:96875555:385985:+	CFAP54	CFAP54
14	85464784	85465308	peaks23939	3.70685	2.61802	4.95e-05	0.000706968	25	4	14:85362457:85516934:154478:-
15	79496648	79496908	peaks26441	3.99246	2.61802	4.95e-05	0.000706968	25	4	15:79432336:79472304:39969:+	MINAR1	MINAR1
16	19184370	19184665	peaks27599	3.91008	2.61802	4.95e-05	0.000706968	25	4	16:19180748:19184060:3313:-
17	76611557	76612015	peaks31593	2.8237	2.61802	4.95e-05	0.000706968	25	4	17:76617959:76619128:1170:-
18	37249529	37249928	peaks32784	4.44074	2.61802	4.95e-05	0.000706968	25	4	18:37243040:37565827:322788:-	CELF4	CELF4
18	39660087	39660456	peaks32800	4.24377	2.61802	4.95e-05	0.000706968	25	4	18:39655645:39665494:9850:+
2	199455853	199456102	peaks41250	2.59179	2.61802	4.95e-05	0.000706968	25	4	2:199269505:199471266:201762:-	SATB2	SATB2
3	45761104	45761350	peaks48682	3.67564	2.61802	4.95e-05	0.000706968	25	4	3:45755449:45796574:41126:-	SLC6A20	SLC6A20
4	48899143	48899485	peaks54618	3.20958	2.61802	4.95e-05	0.000706968	25	4	4:48885019:48906937:21919:-	OCIAD2	OCIAD2
4	65668168	65668543	peaks54872	2.37667	2.61802	4.95e-05	0.000706968	25	4	4:65319563:65670495:350933:-	EPHA5	EPHA5
4	171955843	171956228	peaks57524	4.17285	2.61802	4.95e-05	0.000706968	25	4	4:171812254:173041559:1229306:+	GALNTL6	GALNTL6
8	12149055	12149336	peaks72495	8.41912	2.61802	4.95e-05	0.000706968	25	4	8:12115767:12177550:61784:+	FAM66D	FAM66D
1	104064483	104064748	peaks3725	9.2073	2.60643	6.56e-06	0.000149073	31	5	1:104072983:104226678:153696:+
1	235857881	235858151	peaks7465	3.19168	2.60643	6.56e-06	0.000149073	31	5	1:235853000:235853060:61:-	MIR1537	MIR1537
19	24074680	24075041	peaks34452	6.29597	2.60643	6.56e-06	0.000149073	31	5	19:24078481:24080669:2189:+
1	176517524	176517780	peaks5311	6.81283	2.59308	1.2e-07	5.89e-06	43	7	1:176463171:176845601:382431:+	PAPPA2	PAPPA2
5	31921964	31922363	peaks58492	5.22825	2.58888	1.64e-08	1.14e-06	49	8	5:31923367:31923532:166:+
1	42868359	42868625	peaks1584	4.24377	2.55913	0.000673264	0.00501861	18	3	1:42846573:42852477:5905:+	ZNF691	ZNF691
1	67370842	67371093	peaks2567	2.45373	2.55913	0.00549839	0.0234616	12	2	1:67307364:67398724:91361:+	IL12RB2	IL12RB2
1	80048983	80049226	peaks2938	1.64296	2.55913	0.00549839	0.0234616	12	2	1:79967733:80051404:83672:-
1	199951482	199951826	peaks5915	2.31163	2.55913	0.00549839	0.0234616	12	2	1:199932233:199940045:7813:+
10	67763539	67763830	peaks9714	3.63022	2.55913	0.000673264	0.00501861	18	3	10:65912457:67763637:1851181:-	CTNNA3	CTNNA3
10	84176938	84177317	peaks10298	2.62042	2.55913	8.63e-05	0.0010762	24	4	10:84173801:84185294:11494:+	GPR15LG	GPR15LG
10	111176830	111177079	peaks11149	1.66414	2.55913	0.00549839	0.0234616	12	2	10:111104956:111105248:293:+
11	11327983	11328326	peaks12133	2.45373	2.55913	0.00549839	0.0234616	12	2	11:11352426:11353307:882:+
11	61039931	61040193	peaks13198	2.15765	2.55913	0.000673264	0.00501861	18	3	11:61055392:61067597:12206:+	LINC02954	LINC02954
11	78208187	78208547	peaks13887	2.69703	2.55913	0.000673264	0.00501861	18	3	11:78188812:78215232:26421:+	USP35	USP35
11	116659980	116660360	peaks15001	2.45373	2.55913	0.000673264	0.00501861	18	3	11:116639422:116658295:18874:+	LINC02702	LINC02702
11	129975773	129976015	peaks15526	4.14063	2.55913	8.63e-05	0.0010762	24	4	11:129899706:130002835:103130:-	PRDM10	PRDM10
12	32659792	32660148	peaks16698	3.03074	2.55913	1.14e-05	0.000229436	30	5	12:32679200:32745650:66451:+	DNM1L	DNM1L
12	105617491	105617837	peaks18881	1.66414	2.55913	0.00549839	0.0234616	12	2	12:105699168:105703520:4353:-
13	24316753	24317013	peaks19805	1.66414	2.55913	0.00549839	0.0234616	12	2	13:24315725:24321598:5874:-	C1QTNF9-AS1	C1QTNF9-AS1
13	77860507	77860805	peaks21219	3.23567	2.55913	8.63e-05	0.0010762	24	4	13:77779723:77844145:64423:+	EDNRB-AS1	EDNRB-AS1
15	37446739	37447186	peaks24712	3.29774	2.55913	0.000673264	0.00501861	18	3	15:37490691:37491103:413:+
15	46090680	46091018	peaks25070	2.45373	2.55913	0.00549839	0.0234616	12	2	15:46099193:46100392:1200:-
15	96038304	96038728	peaks27060	3.29774	2.55913	0.000673264	0.00501861	18	3	15:96045341:96064357:19017:-
15	101608263	101608519	peaks27237	1.97319	2.55913	0.000673264	0.00501861	18	3	15:101602786:101614531:11746:-	LINC02348	LINC02348
16	1773650	1773938	peaks27313	1.97941	2.55913	0.000673264	0.00501861	18	3	16:1772810:1781708:8899:+	EME2	EME2
16	10121467	10121703	peaks27449	4.24377	2.55913	0.000673264	0.00501861	18	3	16:9753404:10182928:429525:-	GRIN2A	GRIN2A
16	49013368	49013758	peaks27899	1.66414	2.55913	0.00549839	0.0234616	12	2	16:49066567:49066729:163:-	MTND4LP25	MTND4LP25
16	49916522	49916782	peaks27907	1.7581	2.55913	0.00549839	0.0234616	12	2	16:49920730:49924154:3425:-
16	51991570	51991818	peaks27968	1.66414	2.55913	0.00549839	0.0234616	12	2	16:52005487:52078474:72988:-	LINC02911	LINC02911
16	53224775	53225139	peaks27978	3.99287	2.55913	8.63e-05	0.0010762	24	4	16:53227146:53227694:549:+
16	84186648	84186994	peaks28934	3.34316	2.55913	0.000673264	0.00501861	18	3	16:84177847:84187070:9224:-	TAF1C	TAF1C
17	43394171	43394452	peaks30471	3.8841	2.55913	1.52e-06	4.66e-05	36	6	17:43395993:43396091:99:-	RNU6-1137P	RNU6-1137P
18	23352836	23353227	peaks32450	4.8968	2.55913	8.63e-05	0.0010762	24	4	18:23197144:23437961:240818:-	TMEM241	TMEM241
18	47801772	47802017	peaks32961	2.54227	2.55913	0.00549839	0.0234616	12	2	18:47853233:47853457:225:-	MTCO2P2	MTCO2P2
19	17425078	17425333	peaks34334	3.31786	2.55913	0.000673264	0.00501861	18	3	19:17405722:17433724:28003:+	MVB12A	MVB12A
19	28737787	28738149	peaks34464	1.66414	2.55913	0.00549839	0.0234616	12	2	19:28704249:28727777:23529:-
2	60899448	60899707	peaks37400	2.45373	2.55913	0.00549839	0.0234616	12	2	2:60881491:60931612:50122:+	REL	REL
2	101596235	101596532	peaks38425	2.8237	2.55913	0.000673264	0.00501861	18	3	2:101551592:101567901:16310:-
2	169361957	169362223	peaks40253	2.83445	2.55913	8.63e-05	0.0010762	24	4	2:169127109:169362534:235426:-	LRP2	LRP2
2	180505140	180505423	peaks40647	4.24377	2.55913	0.000673264	0.00501861	18	3	2:180473137:180473419:283:-
20	36880632	36880894	peaks44016	2.15765	2.55913	0.000673264	0.00501861	18	3	20:36876121:36894235:18115:+	TLDC2	TLDC2
22	26678924	26679172	peaks46305	3.41244	2.55913	0.00549839	0.0234616	12	2	22:26672747:26780893:108147:+	MIATNB	MIATNB
22	36885168	36885435	peaks46702	2.45373	2.55913	0.00549839	0.0234616	12	2	22:36860988:36878017:17030:+	NCF4	NCF4
3	46635116	46635448	peaks48742	1.34527	2.55913	0.00549839	0.0234616	12	2	3:46650510:46650590:81:+
3	97811173	97811451	peaks49923	2.45373	2.55913	0.000673264	0.00501861	18	3	3:97800732:97821923:21192:-
3	104234329	104234574	peaks50194	2.45373	2.55913	0.00549839	0.0234616	12	2	3:104063039:104063582:544:+	RAP1BP2	RAP1BP2
4	7448025	7448268	peaks53749	1.74278	2.55913	0.000673264	0.00501861	18	3	4:7460028:7460118:91:+	MIR4274	MIR4274
4	9900711	9900991	peaks53823	2.90131	2.55913	1.14e-05	0.000229436	30	5	4:9771153:10054936:283784:-	SLC2A9	SLC2A9
5	134039623	134039880	peaks61465	5.97475	2.55913	1.14e-05	0.000229436	30	5	5:133971871:134004975:33105:-	VDAC1	VDAC1
5	160330412	160330650	peaks62560	2.97504	2.55913	0.000673264	0.00501861	18	3	5:160326693:160326969:277:+
5	164600159	164600608	peaks62609	8.72411	2.55913	1.52e-06	4.66e-05	36	6	5:164296696:165171643:874948:+	LINC03000	LINC03000
5	173648815	173649220	peaks62934	2.25668	2.55913	8.63e-05	0.0010762	24	4	5:173642519:173658194:15676:+	LINC01863	LINC01863
6	25865114	25865357	peaks64309	1.56278	2.55913	0.00549839	0.0234616	12	2	6:25833066:25882286:49221:-	SLC17A3	SLC17A3
6	41209888	41210130	peaks64692	2.45373	2.55913	0.00549839	0.0234616	12	2	6:41209634:41217947:8314:-,6:41208713:41217947:9235:-	TREML3P,	TREML3P,
6	47215838	47216102	peaks65005	2.45373	2.55913	0.00549839	0.0234616	12	2	6:47231532:47309905:78374:-	TNFRSF21	TNFRSF21
6	131470704	131470952	peaks66904	3.89291	2.55913	8.63e-05	0.0010762	24	4	6:131470832:131584332:113501:+	ARG1	ARG1
6	161292448	161292872	peaks68301	2.12877	2.55913	0.000673264	0.00501861	18	3	6:161129967:161274061:144095:-	AGPAT4	AGPAT4
6	161359236	161359599	peaks68305	5.28833	2.55913	1.52e-06	4.66e-05	36	6	6:161353679:161355350:1672:+
7	344408	344648	peaks68550	3.18053	2.55913	0.00549839	0.0234616	12	2	7:329776:333172:3397:-
7	95661955	95662218	peaks71105	2.37667	2.55913	0.00549839	0.0234616	12	2	7:95545191:95615132:69942:+	PDK4-AS1	PDK4-AS1
7	150988869	150989134	peaks72350	1.98811	2.55913	0.000673264	0.00501861	18	3	7:150991017:151014588:23572:+	NOS3	NOS3
8	12116226	12116491	peaks72494	1.66414	2.55913	0.00549839	0.0234616	12	2	8:12115767:12177550:61784:+	FAM66D	FAM66D
8	21948945	21949382	peaks72787	7.31505	2.55913	1.52e-06	4.66e-05	36	6	8:21919662:22006585:86924:+	XPO7	XPO7
8	100207238	100207485	peaks74909	2.45373	2.55913	0.00549839	0.0234616	12	2	8:100157906:100259278:101373:+	SPAG1	SPAG1
9	85914099	85914522	peaks78016	3.31786	2.55913	0.000673264	0.00501861	18	3	9:85898903:85899716:814:+	PHB1P7	PHB1P7
9	136297886	136298254	peaks80064	3.54968	2.55913	8.63e-05	0.0010762	24	4	9:136249973:136306901:56929:-	CCDC187	CCDC187
HSCHR6_MHC_MANN_CTG1	2580867	2581108	peaks80245	1.66414	2.55913	0.00549839	0.0234616	12	2	-	-	-
X	13599335	13599900	peaks80507	2.31163	2.55913	0.000673264	0.00501861	18	3	X:13596236:13596548:313:+	RN7SKP20	RN7SKP20
X	114987521	114987807	peaks81515	3.74083	2.55913	0.000673264	0.00501861	18	3	X:115003975:115019977:16003:-	IL13RA2	IL13RA2
X	119398780	119399073	peaks81566	1.46213	2.55913	0.00549839	0.0234616	12	2	X:119399336:119454478:55143:+	SLC25A43	SLC25A43
X	130060757	130061110	peaks81656	5.22366	2.55913	8.63e-05	0.0010762	24	4	X:129981107:130058071:76965:+	BCORL1	BCORL1
X	150258842	150259175	peaks81859	4.15459	2.55913	8.63e-05	0.0010762	24	4	X:150231075:150232896:1822:-	XRCC6P2	XRCC6P2
12	49750303	49750817	peaks16962	13.1745	2.53488	9.16e-10	9.86e-08	59	10	12:49707725:49764934:57210:+	TMBIM6	TMBIM6
16	84001074	84001342	peaks28925	2.68555	2.52875	4.82e-08	2.78e-06	47	8	16:83968244:84002776:34533:+	NECAB2	NECAB2
1	201335365	201335685	peaks5986	2.64671	2.51849	2.61e-06	7.12e-05	35	6	1:201283452:201332993:49542:+	PKP1	PKP1
10	110076716	110076999	peaks11079	4.00062	2.51849	2.61e-06	7.12e-05	35	6	10:109996368:110135565:139198:+	ADD3	ADD3
18	59324107	59324626	peaks33288	3.98144	2.51849	2.61e-06	7.12e-05	35	6	18:59275156:59318649:43494:-	CPLX4	CPLX4
20	32627250	32627495	peaks43854	4.71107	2.51849	2.61e-06	7.12e-05	35	6	20:32631625:32673941:42317:-	C20orf203	C20orf203
X	15292825	15293381	peaks80545	7.83674	2.51849	2.61e-06	7.12e-05	35	6	X:15276874:15278656:1783:-
1	97849866	97850152	peaks3550	4.81648	2.51022	1.96e-05	0.000348289	29	5	1:97855575:97856825:1251:+
13	27960417	27960942	peaks19876	3.34316	2.51022	1.96e-05	0.000348289	29	5	13:27960918:27969315:8398:-	CDX2	CDX2
19	18919221	18919718	peaks34412	5.85081	2.51022	1.56e-09	1.57e-07	58	10	19:18899514:18919387:19874:-	COPE	COPE
2	176738016	176738584	peaks40524	3.31786	2.51022	1.96e-05	0.000348289	29	5	2:176723614:176819310:95697:-
4	67713196	67713471	peaks54887	2.97224	2.51022	1.96e-05	0.000348289	29	5	4:67716375:67717388:1014:-	ST3GAL1P1	ST3GAL1P1
5	43773268	43773635	peaks58985	2.64671	2.51022	1.96e-05	0.000348289	29	5	5:43602692:43707405:104714:+	NNT	NNT
5	132747022	132747521	peaks61435	3.8667	2.51022	1.96e-05	0.000348289	29	5	5:132747426:132754403:6978:+	CCNI2	CCNI2
11	103877480	103877737	peaks14572	3.31666	2.49773	0.000149739	0.00163961	23	4	11:103675994:103895271:219278:-
14	27428517	27428895	peaks22233	2.82979	2.49773	0.000149739	0.00163961	23	4	14:27258717:27845286:586570:-	MIR3171HG	MIR3171HG
14	95660267	95660646	peaks24237	2.09635	2.49773	0.000149739	0.00163961	23	4	14:95662480:95662598:119:+
16	234434	234765	peaks27255	4.61227	2.49773	0.000149739	0.00163961	23	4	16:234521:272183:37663:+	FAM234A	FAM234A
3	187920070	187920339	peaks53061	3.37007	2.49773	0.000149739	0.00163961	23	4	3:187932764:187946221:13458:-
5	39707411	39707920	peaks58862	2.24886	2.49773	0.000149739	0.00163961	23	4	5:39718984:39721513:2530:-	INTS6P1	INTS6P1
6	157335824	157336126	peaks68085	5.56551	2.49773	0.000149739	0.00163961	23	4	6:157323964:157324477:514:+	TMEM242-DT	TMEM242-DT
7	24368118	24368406	peaks69208	3.45829	2.49773	0.000149739	0.00163961	23	4	7:24318094:24445128:127035:-
8	68029542	68029891	peaks73986	2.63217	2.49773	0.000149739	0.00163961	23	4	8:68082204:68095081:12878:-
8	92812365	92812621	peaks74589	3.74083	2.49773	0.000149739	0.00163961	23	4	8:92765651:92858297:92647:+
9	128127785	128128118	peaks79769	3.37007	2.49773	0.000149739	0.00163961	23	4	9:128120693:128128462:7770:-	PTGES2	PTGES2
1	219130496	219130865	peaks6772	7.28348	2.48874	6.04e-07	2.25e-05	40	7	1:218976672:219173961:197290:-	LYPLAL1-DT	LYPLAL1-DT
10	51341144	51341719	peaks9325	5.95632	2.48874	6.04e-07	2.25e-05	40	7	10:51319826:51320660:835:+	RSU1P3	RSU1P3
10	117892769	117893265	peaks11385	8.6858	2.48874	6.04e-07	2.25e-05	40	7	10:117825894:117831244:5351:-
14	71049401	71049986	peaks23508	2.85956	2.48874	6.04e-07	2.25e-05	40	7	14:70907405:71115382:207978:+	PCNX1	PCNX1
4	16303293	16303759	peaks53947	3.12866	2.48874	6.04e-07	2.25e-05	40	7	4:16307456:16308167:712:+
1	56253213	56253461	peaks2071	2.69703	2.47667	0.00117869	0.0076167	17	3	1:56154545:56477687:323143:-
1	59881003	59881286	peaks2269	3.14153	2.47667	0.00117869	0.0076167	17	3	1:59814786:59876322:61537:+	HOOK1	HOOK1
1	70643541	70643792	peaks2691	4.24377	2.47667	0.00117869	0.0076167	17	3	1:70660657:70661265:609:-	CASP3P1	CASP3P1
11	109320513	109320750	peaks14753	3.31786	2.47667	0.00117869	0.0076167	17	3	11:109263494:109263564:71:-	SNORD39	SNORD39
11	110856688	110857017	peaks14814	3.9502	2.47667	0.00117869	0.0076167	17	3	11:110876994:110877177:184:-
12	40215938	40216184	peaks16723	1.66414	2.47667	0.00117869	0.0076167	17	3	12:40186009:40224915:38907:-	LRRK2-DT	LRRK2-DT
12	47035149	47035455	peaks16853	2.33397	2.47667	0.00117869	0.0076167	17	3	12:47079603:47236662:157060:+	PCED1B	PCED1B
13	66917582	66917832	peaks21013	2.85956	2.47667	0.00117869	0.0076167	17	3	13:66302834:67230445:927612:-	PCDH9	PCDH9
13	97679667	97679970	peaks21543	3.18053	2.47667	0.00117869	0.0076167	17	3	13:97675011:97677963:2953:-
14	89665545	89665798	peaks24037	3.31786	2.47667	0.00117869	0.0076167	17	3	14:89650793:89650903:111:-	Y_RNA	Y_RNA
15	89358777	89359014	peaks26828	2.88846	2.47667	0.00117869	0.0076167	17	3	15:89358841:89360377:1537:+
16	79600645	79600936	peaks28727	3.74584	2.47667	0.00117869	0.0076167	17	3	16:79585843:79600737:14895:-	MAF	MAF
2	94577089	94577499	peaks38242	2.45373	2.47667	0.00117869	0.0076167	17	3	2:94582873:94585473:2601:-
20	58448016	58448425	peaks44914	4.24377	2.47667	0.00117869	0.0076167	17	3	20:58389229:58451101:61873:+	VAPB	VAPB
22	37710612	37710903	peaks46760	1.71077	2.47667	0.00117869	0.0076167	17	3	22:37697048:37776556:79509:+	TRIOBP	TRIOBP
3	157219897	157220272	peaks52171	3.9502	2.47667	0.00117869	0.0076167	17	3	3:157174201:157381265:207065:+
4	24751018	24751260	peaks54199	3.41332	2.47667	4.48e-06	0.000110931	34	6	4:24768049:24768331:283:+
4	32560279	32560566	peaks54360	2.45373	2.47667	0.00117869	0.0076167	17	3	4:32583855:32745525:161671:-
4	129150196	129150542	peaks56504	2.45373	2.47667	0.00117869	0.0076167	17	3	4:129135926:129139740:3815:-	ZSWIM5P3	ZSWIM5P3
5	7803393	7803716	peaks58120	2.88846	2.47667	0.00117869	0.0076167	17	3	5:7396138:7830081:433944:+	ADCY2	ADCY2
5	44546297	44546548	peaks58986	3.31786	2.47667	0.00117869	0.0076167	17	3	5:44495099:44658569:163471:-	LINC02224	LINC02224
5	53191696	53191934	peaks59056	1.90781	2.47667	0.00117869	0.0076167	17	3	5:53206561:53207176:616:+	RPL13AP13	RPL13AP13
5	110880461	110880700	peaks60773	2.8569	2.47667	0.00117869	0.0076167	17	3	5:110908284:110908713:430:+
6	16331636	16331878	peaks63928	3.61152	2.47667	4.48e-06	0.000110931	34	6	6:16328342:16328431:90:-
6	21438740	21439160	peaks64153	6.2776	2.47667	4.48e-06	0.000110931	34	6	6:21369690:21383200:13511:-
7	21985927	21986186	peaks69096	1.98811	2.47667	0.00117869	0.0076167	17	3	7:21900899:21945903:45005:-	CDCA7L	CDCA7L
7	105978126	105978414	peaks71356	3.63022	2.47667	0.00117869	0.0076167	17	3	7:105876796:106036432:159637:+	CDHR3	CDHR3
7	113561691	113562081	peaks71536	2.45373	2.47667	0.00117869	0.0076167	17	3	7:113486407:113494870:8464:-
7	113764622	113764871	peaks71543	4.24377	2.47667	0.00117869	0.0076167	17	3	7:113876777:114075920:199144:-	PPP1R3A	PPP1R3A
8	24626632	24626966	peaks72940	2.45373	2.47667	0.00117869	0.0076167	17	3	8:24295814:24912073:616260:-	ADAM7-AS1	ADAM7-AS1
8	42315358	42315713	peaks73485	2.45373	2.47667	0.00117869	0.0076167	17	3	8:42271302:42332460:61159:+	IKBKB	IKBKB
X	40441192	40441427	peaks80920	2.45373	2.47667	0.00117869	0.0076167	17	3	X:40492844:40492941:98:+	Y_RNA	Y_RNA
17	56715938	56716286	peaks30843	7.4814	2.46602	1.4e-07	6.69e-06	45	8	17:56791913:56838773:46861:-	C17orf67	C17orf67
2	12456362	12456681	peaks35691	7.86641	2.46602	1.4e-07	6.69e-06	45	8	2:12411398:12411501:104:-	RNU6-843P	RNU6-843P
5	17212244	17212832	peaks58429	5.72901	2.46355	2.06e-11	3.72e-09	73	13	5:17089296:17217047:127752:-	BASP1-AS1	BASP1-AS1
18	5504909	5505282	peaks32008	3.44619	2.45959	3.37e-05	0.000532013	28	5	18:5392381:5630700:238320:-	EPB41L3	EPB41L3
5	91887221	91887499	peaks60224	3.92273	2.45959	3.37e-05	0.000532013	28	5	5:91843687:91844529:843:-	PCBP2P3	PCBP2P3
5	116633016	116633392	peaks60996	4.20566	2.45959	3.37e-05	0.000532013	28	5	5:116574482:116611200:36719:+	SEMA6A-AS2	SEMA6A-AS2
X	122641135	122641418	peaks81599	4.10891	2.45959	3.37e-05	0.000532013	28	5	X:122538253:122539460:1208:+	RPL3P12	RPL3P12
22	37346037	37346369	peaks46733	2.57443	2.45221	1.03e-06	3.43e-05	39	7	22:37339569:37355297:15729:-
3	113948316	113948874	peaks50542	6.05631	2.45221	1.03e-06	3.43e-05	39	7	3:113947901:113965401:17501:+	ZDHHC23	ZDHHC23
2	210171387	210171764	peaks41637	4.93489	2.44547	1.06e-09	1.12e-07	61	11	2:210171499:210233976:62478:+
1	90375919	90376186	peaks3253	2.45373	2.4336	0.00978623	0.0357286	11	2	1:90388193:90420396:32204:-
10	6927973	6928314	peaks8055	2.45373	2.4336	0.00978623	0.0357286	11	2	10:6824275:7118469:294195:-
10	22958595	22958921	peaks8497	5.22366	2.4336	0.000258863	0.00247509	22	4	10:22928024:23038523:110500:+	ARMC3	ARMC3
10	33180207	33180473	peaks8892	2.219	2.4336	0.000258863	0.00247509	22	4	10:33177492:33336262:158771:-	NRP1	NRP1
11	17351661	17351916	peaks12342	5.2684	2.4336	7.66e-06	0.000168216	33	6	11:17351800:17377341:25542:+	NCR3LG1	NCR3LG1
11	85297755	85297991	peaks14049	3.51903	2.4336	0.000258863	0.00247509	22	4	11:85336075:85336572:498:-
11	103582740	103583059	peaks14558	2.88846	2.4336	0.000258863	0.00247509	22	4	11:103109410:103479863:370454:+	DYNC2H1	DYNC2H1
12	94594499	94594750	peaks18521	2.31163	2.4336	0.00978623	0.0357286	11	2	12:94590821:94591093:273:+	LSM3P2	LSM3P2
12	102463953	102464272	peaks18745	3.06762	2.4336	0.000258863	0.00247509	22	4	12:102395874:102481744:85871:-	IGF1	IGF1
12	107115093	107115434	peaks18940	1.66414	2.4336	0.00978623	0.0357286	11	2	12:106991364:107093549:102186:-	CRY1	CRY1
13	90928044	90928296	peaks21386	1.61572	2.4336	0.00978623	0.0357286	11	2	13:90890954:90926597:35644:-	LINC00410	LINC00410
14	26796042	26796350	peaks22224	1.56278	2.4336	0.00978623	0.0357286	11	2	14:26809340:26836458:27119:+	LINC02293	LINC02293
14	44339236	44339638	peaks22571	4.24377	2.4336	0.000258863	0.00247509	22	4	14:43990539:44386064:395526:-	LINC02307	LINC02307
14	79856507	79856754	peaks23823	2.87718	2.4336	0.000258863	0.00247509	22	4	14:79661666:79791263:129598:-
16	50489110	50489359	peaks27925	1.66414	2.4336	0.00978623	0.0357286	11	2	16:50407184:50546347:139164:+
16	69228401	69228663	peaks28498	1.66414	2.4336	0.00978623	0.0357286	11	2	16:69240549:69241929:1381:+
17	6306743	6306987	peaks29395	2.45373	2.4336	0.00978623	0.0357286	11	2	17:6322413:6323228:816:-	BTF3P14	BTF3P14
17	59699864	59700101	peaks30944	2.41007	2.4336	0.00978623	0.0357286	11	2	17:59674636:59707626:32991:-	PTRH2	PTRH2
18	29028757	29029007	peaks32640	1.66414	2.4336	0.00978623	0.0357286	11	2	18:29048620:29048719:100:+	RNU6-408P	RNU6-408P
19	19643700	19644092	peaks34437	1.73423	2.4336	0.000258863	0.00247509	22	4	19:19629476:19643657:14182:-	GMIP	GMIP
19	34999541	34999893	peaks34559	3.09423	2.4336	7.66e-06	0.000168216	33	6	19:34994784:35026471:31688:+	GRAMD1A	GRAMD1A
19	46447929	46448186	peaks34974	2.45373	2.4336	0.00978623	0.0357286	11	2	19:46424697:46428936:4240:-	PNMA8C	PNMA8C
19	56384088	56384573	peaks35272	4.24377	2.4336	0.000258863	0.00247509	22	4	19:56386226:56386690:465:+	SLC25A36P1	SLC25A36P1
2	45625835	45626077	peaks36953	1.7825	2.4336	0.00978623	0.0357286	11	2	2:45388680:45612165:223486:-	SRBD1	SRBD1
2	174878618	174878920	peaks40462	3.31786	2.4336	0.000258863	0.00247509	22	4	2:174798809:175005381:206573:-	CHN1	CHN1
2	209695223	209695462	peaks41626	1.66414	2.4336	0.00978623	0.0357286	11	2	2:209424047:209734147:310101:+	MAP2	MAP2
22	24803245	24803483	peaks46259	1.66414	2.4336	0.00978623	0.0357286	11	2	22:24806169:24927578:121410:+	SGSM1	SGSM1
3	41063794	41064033	peaks48494	1.39093	2.4336	0.00978623	0.0357286	11	2	3:40970541:40971578:1038:-
3	117355726	117355970	peaks50674	1.66414	2.4336	0.00978623	0.0357286	11	2	3:117544205:117544311:107:+	RNU6-1200P	RNU6-1200P
3	118478159	118478479	peaks50705	2.24886	2.4336	0.00978623	0.0357286	11	2	3:118488876:118491760:2885:+
4	5319156	5319430	peaks53679	7.84987	2.4336	7.66e-06	0.000168216	33	6	4:5051480:5500994:449515:+	STK32B	STK32B
4	107037073	107037353	peaks55897	5.02058	2.4336	0.000258863	0.00247509	22	4	4:106921802:107283806:362005:-	DKK2	DKK2
4	121199987	121200366	peaks56262	6.24904	2.4336	0.000258863	0.00247509	22	4	4:121192797:121192903:107:-	RNU6-948P	RNU6-948P
5	11181382	11182160	peaks58274	4.21671	2.4336	7.66e-06	0.000168216	33	6	5:11027200:11027307:108:+	RNU6-429P	RNU6-429P
5	57633349	57633585	peaks59279	1.66414	2.4336	0.00978623	0.0357286	11	2	5:57650632:57750255:99624:+
5	108579032	108579567	peaks60691	3.03083	2.4336	0.000258863	0.00247509	22	4	5:108593609:108593967:359:+
5	133120117	133120362	peaks61444	1.64552	2.4336	0.00978623	0.0357286	11	2	5:133111055:133114475:3421:-
5	169513512	169513779	peaks62735	1.66414	2.4336	0.00978623	0.0357286	11	2	5:169552449:169552555:107:+	RNU6-477P	RNU6-477P
6	6588108	6588438	peaks63434	3.18652	2.4336	0.000258863	0.00247509	22	4	6:6588108:6654983:66876:+	LY86	LY86
6	27807262	27807635	peaks64365	3.70764	2.4336	0.000258863	0.00247509	22	4	6:27807075:27807339:265:+	H4C10P	H4C10P
6	43393519	43393765	peaks64791	2.45373	2.4336	0.00978623	0.0357286	11	2	6:43403815:43408341:4527:-
6	87004098	87004468	peaks65793	5.22366	2.4336	0.000258863	0.00247509	22	4	6:87000045:87000291:247:-	MTHFD2P2	MTHFD2P2
7	94655796	94656146	peaks71071	6.68497	2.4336	2.49e-10	3.22e-08	66	12	7:94524204:94656572:132369:-	SGCE	SGCE
7	100407384	100407765	peaks71169	4.21671	2.4336	0.000258863	0.00247509	22	4	7:100400826:100428992:28167:-	ZCWPW1	ZCWPW1
8	101415317	101415567	peaks75001	1.39093	2.4336	0.00978623	0.0357286	11	2	8:101397636:101397933:298:-	RN7SL563P	RN7SL563P
KI270748.1	47820	48061	peaks80295	2.89089	2.4336	0.00978623	0.0357286	11	2	-	-	-
X	50913696	50913938	peaks81113	1.66414	2.4336	0.00978623	0.0357286	11	2	X:50910735:50916641:5907:+	BMP15	BMP15
X	130563444	130563754	peaks81671	2.75078	2.4336	0.000258863	0.00247509	22	4	X:130545586:130546474:889:+
3	194503274	194503522	peaks53379	4.62146	2.41474	1.75e-06	5.23e-05	38	7	3:194496317:194501503:5187:-
4	121594965	121595274	peaks56273	4.55999	2.41474	1.75e-06	5.23e-05	38	7	4:121667946:121696995:29050:-	ANXA5	ANXA5
X	37539091	37539488	peaks80843	9.2697	2.41474	1.75e-06	5.23e-05	38	7	X:37541077:37545262:4186:-	FAM47DP	FAM47DP
12	132828819	132829196	peaks19668	13.3697	2.41157	4.2e-10	5.03e-08	65	12	12:132768902:132829143:60242:-	GOLGA3	GOLGA3
10	86441289	86441654	peaks10323	3.31786	2.40713	5.78e-05	0.000796913	27	5	10:86435256:86521792:86537:-	WAPL	WAPL
14	74237312	74237784	peaks23618	3.0327	2.40713	5.78e-05	0.000796913	27	5	14:74239449:74262738:23290:+	VSX2	VSX2
19	17974744	17975169	peaks34356	4.31766	2.40713	5.78e-05	0.000796913	27	5	19:17972025:17972117:93:+	RNA5SP468	RNA5SP468
19	49474014	49474344	peaks35124	1.95082	2.40713	5.78e-05	0.000796913	27	5	19:49474207:49486231:12025:+	FLT3LG	FLT3LG
2	163353557	163353936	peaks40091	3.39898	2.40713	5.78e-05	0.000796913	27	5	2:163288995:163289096:102:+	RNU6-627P	RNU6-627P
20	62967004	62967432	peaks44999	2.67163	2.40713	5.78e-05	0.000796913	27	5	20:62952707:62969585:16879:+	SLC17A9	SLC17A9
3	59575254	59575573	peaks49204	4.34935	2.40713	5.78e-05	0.000796913	27	5	3:59584169:59584445:277:+	Metazoa_SRP	Metazoa_SRP
3	179478198	179478503	peaks52861	3.5815	2.40713	5.78e-05	0.000796913	27	5	3:179464346:179465328:983:+	MTHFD2P7	MTHFD2P7
5	144467754	144468148	peaks61927	3.59222	2.40713	5.78e-05	0.000796913	27	5	5:144439204:144468471:29268:-
7	73648061	73648352	peaks70443	3.93632	2.40713	5.78e-05	0.000796913	27	5	7:73667831:73672112:4282:+	VPS37D	VPS37D
9	119157137	119157415	peaks79404	5.42026	2.40713	5.78e-05	0.000796913	27	5	9:119153458:119369435:215978:-	BRINP1	BRINP1
X	29145447	29145851	peaks80785	4.08047	2.40713	5.78e-05	0.000796913	27	5	X:28982852:28982970:119:-	RNA5SP500	RNA5SP500
1	7443365	7443644	peaks160	2.39854	2.3892	1.31e-05	0.00025586	32	6	1:7441096:7441554:459:-	CAMTA1-AS1	CAMTA1-AS1
1	109162536	109162803	peaks3800	3.06387	2.3892	0.0020537	0.0114798	16	3	1:109113679:109206781:93103:+	ELAPOR1	ELAPOR1
1	112286046	112286401	peaks3931	2.45373	2.3892	0.0020537	0.0114798	16	3	1:112176836:112360625:183790:-	LINC02884	LINC02884
1	194103926	194104220	peaks5812	3.31786	2.3892	0.0020537	0.0114798	16	3	1:193473224:194198708:725485:+
10	22015894	22016291	peaks8453	3.54968	2.3892	1.31e-05	0.00025586	32	6	10:21756548:22003769:247222:-	DNAJC1	DNAJC1
10	60883630	60883874	peaks9525	2.8569	2.3892	0.0020537	0.0114798	16	3	10:60869438:61001440:132003:-	RHOBTB1	RHOBTB1
10	102478865	102479154	peaks10854	2.31163	2.3892	0.0020537	0.0114798	16	3	10:102483039:102483559:521:+
11	104404691	104405033	peaks14586	2.45373	2.3892	0.0020537	0.0114798	16	3	11:104252591:104252651:61:+
12	13026362	13026661	peaks16067	3.0327	2.3892	0.0020537	0.0114798	16	3	12:13021260:13021606:347:-
12	87467953	87468301	peaks18177	7.02084	2.3892	1.31e-05	0.00025586	32	6	12:87746567:87746683:117:+
14	56038083	56038350	peaks22970	2.91681	2.3892	0.0020537	0.0114798	16	3	14:55896443:55962970:66528:+
14	89770447	89770900	peaks24041	5.87547	2.3892	1.31e-05	0.00025586	32	6	14:89736965:89738391:1427:-	CHORDC2P	CHORDC2P
15	47636637	47636925	peaks25092	3.31786	2.3892	0.0020537	0.0114798	16	3	15:47603880:47606352:2473:-
15	82064487	82064990	peaks26598	3.90857	2.3892	1.31e-05	0.00025586	32	6	15:82041778:82046119:4342:-	MEX3B	MEX3B
16	21150607	21150966	peaks27628	4.24377	2.3892	0.0020537	0.0114798	16	3	16:20933111:21159441:226331:-	DNAH3	DNAH3
17	73553213	73553474	peaks31499	1.95082	2.3892	0.0020537	0.0114798	16	3	17:73513469:73521407:7939:+
19	48373362	48373624	peaks35058	2.30833	2.3892	0.0020537	0.0114798	16	3	19:48364367:48376377:12011:+	SYNGR4	SYNGR4
2	20040693	20040980	peaks35946	6.18314	2.3892	1.31e-05	0.00025586	32	6	2:20032650:20051628:18979:-	LAPTM4A	LAPTM4A
2	64969072	64969405	peaks37542	2.45373	2.3892	0.0020537	0.0114798	16	3	2:64960053:64960634:582:-	RPL11P1	RPL11P1
2	73283546	73283925	peaks37889	2.07108	2.3892	0.0020537	0.0114798	16	3	2:73254682:73284478:29797:-	FBXO41	FBXO41
2	119004980	119005319	peaks38838	2.21882	2.3892	0.0020537	0.0114798	16	3	2:118942194:118994660:52467:+	MARCO	MARCO
20	14991128	14991404	peaks43528	1.83207	2.3892	0.0020537	0.0114798	16	3	20:15021553:15021659:107:-	RNU6-1159P	RNU6-1159P
20	40783140	40783870	peaks44157	2.8569	2.3892	1.31e-05	0.00025586	32	6	20:40717257:40758636:41380:+
3	32144060	32144630	peaks48223	2.62042	2.3892	1.31e-05	0.00025586	32	6	3:32151083:32151895:813:-	RPL21P137	RPL21P137
3	52891536	52891836	peaks48945	2.54227	2.3892	0.0020537	0.0114798	16	3	3:52836219:52897548:61330:-	STIMATE	STIMATE
3	61841926	61842169	peaks49285	3.31786	2.3892	0.0020537	0.0114798	16	3	3:61742455:61743106:652:-	RPL10AP6	RPL10AP6
3	86578252	86578605	peaks49814	2.45373	2.3892	0.0020537	0.0114798	16	3	3:86481943:86496996:15054:+	LINC02070	LINC02070
3	106256790	106257065	peaks50261	3.06762	2.3892	0.0020537	0.0114798	16	3	3:106325737:106326293:557:-
3	169271354	169271703	peaks52448	2.45373	2.3892	0.0020537	0.0114798	16	3	3:169083499:169663775:580277:-	MECOM	MECOM
4	4712653	4712931	peaks53642	2.31163	2.3892	0.0020537	0.0114798	16	3	4:4820405:4821452:1048:+
4	186802206	186802447	peaks57953	1.3468	2.3892	0.0020537	0.0114798	16	3	4:186587794:186726722:138929:-	FAT1	FAT1
5	133918676	133919042	peaks61457	1.41447	2.3892	0.0020537	0.0114798	16	3	5:133913677:133917269:3593:+	WSPAR	WSPAR
5	151238793	151239095	peaks62221	2.18754	2.3892	0.0020537	0.0114798	16	3	5:151212150:151270440:58291:+	GM2A	GM2A
6	23593427	23593734	peaks64229	2.24886	2.3892	0.0020537	0.0114798	16	3	6:23344699:23584313:239615:-
7	100220742	100220984	peaks71167	1.66414	2.3892	0.0020537	0.0114798	16	3	7:100218241:100221490:3250:+	PVRIG	PVRIG
9	96188543	96188847	peaks78433	2.12877	2.3892	0.0020537	0.0114798	16	3	9:96146007:96147856:1850:+	EIF4BP3	EIF4BP3
X	46638050	46638342	peaks81041	2.45373	2.3892	0.0020537	0.0114798	16	3	X:46599251:46759118:159868:-	SLC9A7	SLC9A7
14	88878956	88879519	peaks23997	4.88863	2.37626	2.98e-06	7.95e-05	37	7	14:88824153:88881078:56926:+	TTC8	TTC8
15	101807561	101807812	peaks27246	3.50182	2.37626	2.98e-06	7.95e-05	37	7	15:101803509:101806887:3379:+	OR4F6	OR4F6
19	5690208	5690583	peaks33945	3.01072	2.37626	2.98e-06	7.95e-05	37	7	19:5674947:5691875:16929:+	RPL36	RPL36
12	44372178	44372484	peaks16766	4.35776	2.36648	0.000445588	0.00371205	21	4	12:43835967:44389762:553796:+	TMEM117	TMEM117
12	81811182	81811713	peaks18071	10.2508	2.36648	2.17e-12	5.04e-10	84	16	12:81257975:81759553:501579:-	PPFIA2	PPFIA2
14	103831895	103832166	peaks24469	3.00342	2.36648	0.000445588	0.00371205	21	4	14:103733195:103847575:114381:-	PPP1R13B	PPP1R13B
14	104080782	104081129	peaks24474	4.56856	2.36648	0.000445588	0.00371205	21	4	14:104085686:104115582:29897:+	ASPG	ASPG
15	97387126	97387468	peaks27087	5.22366	2.36648	0.000445588	0.00371205	21	4	15:97353497:97353815:319:+	RN7SL677P	RN7SL677P
2	133518685	133519037	peaks39122	2.38705	2.36648	0.000445588	0.00371205	21	4	2:132671788:133568463:896676:-	NCKAP5	NCKAP5
3	117872308	117872582	peaks50697	5.22366	2.36648	0.000445588	0.00371205	21	4	3:117719859:117794384:74526:+
3	156413252	156413613	peaks52108	2.72589	2.36648	0.000445588	0.00371205	21	4	3:156441157:156446905:5749:-	KCNAB1-AS1	KCNAB1-AS1
5	108296075	108296334	peaks60683	3.31786	2.36648	0.000445588	0.00371205	21	4	5:107859035:108382098:523064:-	FBXL17	FBXL17
6	101178656	101179012	peaks65996	5.19141	2.36648	0.000445588	0.00371205	21	4	6:100962701:102081622:1118922:+	GRIK2	GRIK2
6	156243417	156243968	peaks68039	2.45373	2.36648	0.000445588	0.00371205	21	4	6:156350579:156390246:39668:+
6	165010723	165010960	peaks68411	3.91008	2.36648	0.000445588	0.00371205	21	4	6:164928191:165077495:149305:+
8	132978864	132979165	peaks76322	2.33196	2.36648	0.000445588	0.00371205	21	4	8:132866958:133134903:267946:+	TG	TG
9	34701382	34701660	peaks77323	4.93771	2.36648	0.000445588	0.00371205	21	4	9:34702953:34774466:71514:+
X	15511457	15511813	peaks80551	2.51346	2.36648	0.000445588	0.00371205	21	4	X:15464246:15556529:92284:+	BMX	BMX
1	9495030	9495398	peaks296	2.85956	2.35268	9.87e-05	0.00119061	26	5	1:9501092:9503471:2380:-
1	85862538	85862784	peaks3105	7.1452	2.35268	9.87e-05	0.00119061	26	5	1:85883680:85883798:119:-	RNA5SP51	RNA5SP51
13	103282644	103282930	peaks21749	6.45174	2.35268	9.87e-05	0.00119061	26	5	13:103343660:103396450:52791:+
14	55707137	55707402	peaks22949	3.60866	2.35268	9.87e-05	0.00119061	26	5	14:55559072:55701526:142455:+	KTN1	KTN1
15	101425066	101425396	peaks27227	3.0003	2.35268	9.87e-05	0.00119061	26	5	15:101289784:101525202:235419:-	PCSK6	PCSK6
16	55136684	55137032	peaks28043	2.19815	2.35268	9.87e-05	0.00119061	26	5	16:55045700:55049318:3619:-
2	17877880	17878184	peaks35825	3.89291	2.35268	9.87e-05	0.00119061	26	5	2:17877847:18361616:483770:+	KCNS3	KCNS3
2	185738820	185739335	peaks40775	3.31786	2.35268	9.87e-05	0.00119061	26	5	2:185719874:185740479:20606:-	FSIP2-AS2	FSIP2-AS2
2	232418951	232419254	peaks42534	3.21841	2.35268	9.87e-05	0.00119061	26	5	2:232415818:232419816:3999:-	ECEL1P1	ECEL1P1
20	36102968	36103220	peaks43989	2.02663	2.35268	9.87e-05	0.00119061	26	5	20:36091504:36232799:141296:+	EPB41L1	EPB41L1
3	153246821	153247180	peaks52013	2.72452	2.35268	9.87e-05	0.00119061	26	5	3:153221049:153221842:794:-
8	131395451	131395887	peaks76275	3.31786	2.35268	9.87e-05	0.00119061	26	5	8:131432776:131432869:94:-	SNORA72	SNORA72
1	112360238	112360601	peaks3935	4.37083	2.3434	2.22e-05	0.00038505	31	6	1:112176836:112360625:183790:-	LINC02884	LINC02884
19	51440961	51441489	peaks35177	4.24377	2.3434	2.22e-05	0.00038505	31	6	19:51442379:51442650:272:+
2	3808055	3808520	peaks35366	5.58759	2.3434	2.22e-05	0.00038505	31	6	2:3703575:3848008:144434:+	DCDC2C	DCDC2C
20	37913591	37913942	peaks44033	2.49681	2.3434	2.22e-05	0.00038505	31	6	20:37903111:37945350:42240:+	VSTM2L	VSTM2L
7	87084253	87084803	peaks70860	3.31786	2.3434	2.22e-05	0.00038505	31	6	7:86876906:87059654:182749:-	ELAPOR2	ELAPOR2
X	149248242	149248494	peaks81819	5.22366	2.3434	2.22e-05	0.00038505	31	6	X:149414877:149415506:630:-
10	61404632	61404998	peaks9542	10.1142	2.33172	1.15e-06	3.73e-05	41	8	10:61406642:61453381:46740:-	TMEM26	TMEM26
X	113330416	113330887	peaks81502	7.2483	2.33172	1.15e-06	3.73e-05	41	8	X:113347413:113347619:207:+
10	10520656	10521088	peaks8080	5.62501	2.3278	2.65e-07	1.15e-05	46	9	10:10506671:10508182:1512:+
1	30133360	30133650	peaks1095	1.58914	2.29609	0.0173154	0.0541032	10	2	1:30140263:30141607:1345:+
1	33763193	33763748	peaks1284	4.16519	2.29609	3.75e-05	0.000574659	30	6	1:33513998:34165842:651845:-	CSMD2	CSMD2
1	51671980	51672289	peaks1843	3.59222	2.29609	0.000763368	0.00550559	20	4	1:51707138:51708137:1000:-	GAPDHP51	GAPDHP51
1	69864302	69864675	peaks2665	2.45373	2.29609	0.00355892	0.0170374	15	3	1:69879592:69879895:304:+	RN7SL538P	RN7SL538P
1	99170665	99170973	peaks3608	3.31786	2.29609	0.000763368	0.00550559	20	4	1:98890245:99227929:337685:-	PLPPR5	PLPPR5
1	99749979	99750279	peaks3636	2.85956	2.29609	0.000763368	0.00550559	20	4	1:99703970:99766635:62666:-	FRRS1	FRRS1
1	146052048	146052478	peaks4323	9.03842	2.29609	1.94e-06	5.64e-05	40	8	1:146052081:146052244:164:-,1:146050441:146052244:1804:-	RNVU1-6,	RNVU1-6,
1	150281465	150282067	peaks4380	2.56016	2.29609	1.94e-06	5.64e-05	40	8	1:150281114:150282171:1058:-
1	183684977	183685301	peaks5584	3.31786	2.29609	0.000763368	0.00550559	20	4	1:183709305:183710240:936:-
1	230481233	230481483	peaks7250	2.45373	2.29609	0.0173154	0.0541032	10	2	1:230426491:230641806:215316:+
1	242092412	242092696	peaks7637	1.66414	2.29609	0.0173154	0.0541032	10	2	1:242060490:242062595:2106:-
10	64094055	64094309	peaks9697	3.63022	2.29609	0.000763368	0.00550559	20	4	10:64036345:64037280:936:-
10	107583840	107584136	peaks11006	2.45373	2.29609	0.00355892	0.0170374	15	3	10:107461560:107461669:110:+	RNA5SP326	RNA5SP326
11	31940320	31940616	peaks12663	2.07108	2.29609	0.00355892	0.0170374	15	3	11:31812307:32002405:190099:+	PAUPAR	PAUPAR
12	13551673	13551920	peaks16114	1.66414	2.29609	0.0173154	0.0541032	10	2	12:13437942:13982002:544061:-	GRIN2B	GRIN2B
12	49931096	49931331	peaks16970	3.64324	2.29609	0.000763368	0.00550559	20	4	12:49900311:49932764:32454:+	LINC02395	LINC02395
12	67996261	67996539	peaks17648	3.31786	2.29609	0.000763368	0.00550559	20	4	12:68001394:68001548:155:-	RPL39P28	RPL39P28
12	109783440	109783764	peaks19034	2.54227	2.29609	0.000763368	0.00550559	20	4	12:109734166:109773508:39343:-	FAM222A-AS1	FAM222A-AS1
12	119912838	119913219	peaks19321	2.2822	2.29609	0.000167874	0.00178794	25	5	12:119685791:119877320:191530:-	CIT	CIT
13	27282048	27282308	peaks19863	3.82628	2.29609	0.00355892	0.0170374	15	3	13:27270830:27275192:4363:+	RASL11A	RASL11A
13	32453723	32454054	peaks20087	1.34527	2.29609	0.00355892	0.0170374	15	3	13:32425358:32432954:7597:-
13	45253556	45253948	peaks20648	6.78084	2.29609	4.45e-07	1.76e-05	45	9	13:45263690:45263915:226:+
13	52159413	52159733	peaks20913	3.18053	2.29609	0.000763368	0.00550559	20	4	13:52132639:52159597:26959:-	NEK3	NEK3
13	79307682	79307990	peaks21238	2.45373	2.29609	0.00355892	0.0170374	15	3	13:79311824:79406477:94654:-	RBM26	RBM26
14	36105611	36105875	peaks22476	6.24904	2.29609	3.75e-05	0.000574659	30	6	14:36070427:36165288:94862:+	LINC00609	LINC00609
14	80856756	80857009	peaks23842	3.14153	2.29609	0.0173154	0.0541032	10	2	14:80476983:80959517:482535:-	CEP128	CEP128
14	82690022	82690445	peaks23865	12.2734	2.29609	4.45e-07	1.76e-05	45	9	14:82692704:82693055:352:-	ENSAP2	ENSAP2
15	35926007	35926246	peaks24673	2.45373	2.29609	0.0173154	0.0541032	10	2	15:35926856:35926923:68:+	MIR4510	MIR4510
15	60941492	60941779	peaks25597	4.47703	2.29609	3.75e-05	0.000574659	30	6	15:60847757:60849068:1312:-
15	67851116	67851471	peaks25918	2.38705	2.29609	0.000763368	0.00550559	20	4	15:67839939:67840045:107:-	RNU6-1	RNU6-1
15	90819884	90820251	peaks26906	1.42136	2.29609	0.000763368	0.00550559	20	4	15:90811528:90815544:4017:-
15	98755338	98755666	peaks27128	5.00381	2.29609	8.49e-06	0.000181543	35	7	15:98648539:98964530:315992:+	IGF1R	IGF1R
16	1125656	1125942	peaks27290	3.06109	2.29609	1.94e-06	5.64e-05	40	8	16:1111627:1113399:1773:+
16	3561354	3561742	peaks27369	3.25805	2.29609	0.00355892	0.0170374	15	3	16:3539033:3577403:38371:-	NLRC3	NLRC3
16	14132896	14133430	peaks27562	2.96011	2.29609	0.000167874	0.00178794	25	5	16:14071319:14266773:195455:+	MRTFB	MRTFB
16	30561325	30561657	peaks27793	2.35738	2.29609	3.75e-05	0.000574659	30	6	16:30553764:30558374:4611:-	ZNF764	ZNF764
16	86444021	86444410	peaks29039	2.31163	2.29609	0.00355892	0.0170374	15	3	16:86434830:86435884:1055:-
17	79793471	79793732	peaks31731	2.94346	2.29609	3.75e-05	0.000574659	30	6	17:79792132:79801683:9552:-	CBX8	CBX8
17	81891698	81891954	peaks31806	3.15505	2.29609	0.000763368	0.00550559	20	4	17:81890790:81900991:10202:+	ANAPC11	ANAPC11
2	14341125	14341423	peaks35745	2.75078	2.29609	0.000763368	0.00550559	20	4	2:13710531:14400963:690433:-	LINC00276	LINC00276
2	30753395	30753632	peaks36380	1.36626	2.29609	0.0173154	0.0541032	10	2	2:30722771:30820542:97772:-	CAPN13	CAPN13
2	144693192	144693433	peaks39407	2.45373	2.29609	0.0173154	0.0541032	10	2	2:144666312:145262988:596677:+	TEX41	TEX41
2	156673120	156673356	peaks39807	3.31786	2.29609	0.00355892	0.0170374	15	3	2:156655224:156695659:40436:+	LINC01958	LINC01958
2	157919136	157919521	peaks39869	2.45373	2.29609	0.000763368	0.00550559	20	4	2:157917712:157918371:660:+
2	169664856	169665279	peaks40261	4.24377	2.29609	0.000763368	0.00550559	20	4	2:169658132:169661357:3226:-
2	180237594	180237923	peaks40642	1.51959	2.29609	0.00355892	0.0170374	15	3	2:179944876:180007297:62422:-	CWC22	CWC22
2	201984805	201985048	peaks41358	2.04276	2.29609	0.0173154	0.0541032	10	2	2:202032072:202032838:767:+
2	202965903	202966217	peaks41383	3.8667	2.29609	0.000763368	0.00550559	20	4	2:202995194:202995403:210:+
2	220619622	220619931	peaks42061	2.12877	2.29609	0.000763368	0.00550559	20	4	2:220450679:220741493:290815:+
2	229571111	229571458	peaks42439	1.51186	2.29609	0.00355892	0.0170374	15	3	2:229357629:229714555:356927:-	DNER	DNER
2	233933661	233934117	peaks42577	2.60183	2.29609	0.000763368	0.00550559	20	4	2:233917373:234019522:102150:+	TRPM8	TRPM8
2	240180341	240180702	peaks42935	5.10558	2.29609	0.000167874	0.00178794	25	5	2:240184716:240187878:3163:+
20	46216985	46217229	peaks44362	2.78478	2.29609	3.75e-05	0.000574659	30	6	20:46173739:46308498:134760:-	CDH22	CDH22
21	35487720	35488007	peaks45557	5.60451	2.29609	8.49e-06	0.000181543	35	7	21:35472095:35472432:338:-	RPL34P3	RPL34P3
3	40142900	40143162	peaks48461	2.09941	2.29609	0.00355892	0.0170374	15	3	3:39808914:40260321:451408:+	MYRIP	MYRIP
3	60096583	60096970	peaks49223	2.24886	2.29609	0.000763368	0.00550559	20	4	3:59747277:61251459:1504183:-	FHIT	FHIT
3	100661128	100661378	peaks50081	2.96011	2.29609	0.00355892	0.0170374	15	3	3:100665050:100665476:427:-	GMFBP1	GMFBP1
3	111989010	111989292	peaks50461	7.31505	2.29609	0.000167874	0.00178794	25	5	3:111998739:112013887:15149:+	TAGLN3	TAGLN3
3	166865746	166865989	peaks52402	1.66414	2.29609	0.0173154	0.0541032	10	2	3:166861944:166862110:167:+
3	186643434	186643670	peaks53027	2.12877	2.29609	0.00355892	0.0170374	15	3	3:186635969:186653141:17173:+	FETUB	FETUB
3	192372660	192372919	peaks53286	5.66527	2.29609	0.000763368	0.00550559	20	4	3:192139390:192767764:628375:-	FGF12	FGF12
3	193942171	193942630	peaks53339	1.73423	2.29609	0.000763368	0.00550559	20	4	3:193980614:194006098:25485:+
4	15825119	15825446	peaks53922	2.45373	2.29609	0.00355892	0.0170374	15	3	4:15778275:15853232:74958:+	CD38	CD38
4	21304382	21304680	peaks54090	5.22366	2.29609	0.000763368	0.00550559	20	4	4:21304468:21350673:46206:+
4	126956107	126956355	peaks56438	2.45373	2.29609	0.0173154	0.0541032	10	2	4:127028107:127028219:113:-	Y_RNA	Y_RNA
5	9100653	9100943	peaks58152	3.34316	2.29609	0.00355892	0.0170374	15	3	5:9053816:9053895:80:-	MIR4636	MIR4636
5	16656886	16657163	peaks58397	2.69703	2.29609	0.000763368	0.00550559	20	4	5:16615926:16681905:65980:+	RETREG1-AS1	RETREG1-AS1
5	34249212	34249475	peaks58595	2.45373	2.29609	0.0173154	0.0541032	10	2	5:34245273:34288755:43483:+
5	36265392	36265648	peaks58697	4.24377	2.29609	0.000763368	0.00550559	20	4	5:36192589:36242279:49691:-	NADK2	NADK2
5	36526972	36527270	peaks58710	2.89748	2.29609	0.000763368	0.00550559	20	4	5:36485343:36485440:98:+	RNA5SP181	RNA5SP181
5	55724405	55724683	peaks59176	2.45373	2.29609	0.00355892	0.0170374	15	3	5:55625845:55773194:147350:-	SLC38A9	SLC38A9
5	56142457	56142822	peaks59198	2.97446	2.29609	0.000167874	0.00178794	25	5	5:56146739:56146846:108:-	RNA5SP184	RNA5SP184
5	115978675	115979048	peaks60985	4.03711	2.29609	1.94e-06	5.64e-05	40	8	5:115974513:115976275:1763:-	DDX43P1	DDX43P1
5	137742975	137743211	peaks61620	1.66414	2.29609	0.00355892	0.0170374	15	3	5:137617500:137736089:118590:-	KLHL3	KLHL3
6	15628513	15628905	peaks63883	3.99287	2.29609	0.000763368	0.00550559	20	4	6:15522807:15663058:140252:-	DTNBP1	DTNBP1
6	27178010	27178578	peaks64356	5.22366	2.29609	3.75e-05	0.000574659	30	6	6:27178342:27178869:528:+
6	28396880	28397150	peaks64387	2.28087	2.29609	0.00355892	0.0170374	15	3	6:28378955:28399747:20793:-	ZSCAN12	ZSCAN12
6	40393972	40394290	peaks64662	3.98144	2.29609	0.000763368	0.00550559	20	4	6:40344346:40387194:42849:-	LINC00951	LINC00951
6	45728791	45729244	peaks64943	5.29514	2.29609	1.94e-06	5.64e-05	40	8	6:45573346:45576770:3425:-	RUNX2-AS1	RUNX2-AS1
6	70165318	70165570	peaks65341	3.31786	2.29609	0.00355892	0.0170374	15	3	6:69866556:70212468:345913:+	COL19A1	COL19A1
6	110885335	110885743	peaks66285	2.31163	2.29609	0.00355892	0.0170374	15	3	6:110874770:110898879:24110:+	AMD1	AMD1
6	148947768	148948004	peaks67729	1.56278	2.29609	0.0173154	0.0541032	10	2	6:148747030:149076990:329961:+	UST	UST
6	164499745	164499998	peaks68408	1.66414	2.29609	0.00355892	0.0170374	15	3	6:164346489:164348644:2156:-
7	66683077	66683391	peaks70382	2.90933	2.29609	3.75e-05	0.000574659	30	6	7:66682164:66811464:129301:+	RABGEF1	RABGEF1
7	128190270	128190559	peaks71814	3.31786	2.29609	0.00355892	0.0170374	15	3	7:128207872:128207943:72:+	MIR129-1	MIR129-1
7	136543648	136544019	peaks72111	2.45373	2.29609	0.000763368	0.00550559	20	4	7:136485656:136488317:2662:+	ZP3P2	ZP3P2
7	144842188	144842626	peaks72293	2.45373	2.29609	0.000763368	0.00550559	20	4	7:144451941:144836395:384455:-	TPK1	TPK1
8	74238642	74238880	peaks74130	4.24377	2.29609	0.000763368	0.00550559	20	4	8:74234700:74321540:86841:-	JPH1	JPH1
8	103694466	103694877	peaks75110	3.31786	2.29609	0.000763368	0.00550559	20	4	8:103500610:104254430:753821:+	RIMS2	RIMS2
9	27426300	27426678	peaks77223	2.92517	2.29609	0.000763368	0.00550559	20	4	9:27325209:27529814:204606:-	MOB3B	MOB3B
9	27865171	27865477	peaks77229	3.25805	2.29609	0.000763368	0.00550559	20	4	9:27829276:27844481:15206:+
9	36994207	36994461	peaks77414	3.00342	2.29609	0.000763368	0.00550559	20	4	9:37002651:37008040:5390:+
9	64627001	64627238	peaks77499	1.66414	2.29609	0.0173154	0.0541032	10	2	9:64621560:64637586:16027:-	AQP7P2	AQP7P2
9	81479519	81479850	peaks77858	2.85956	2.29609	0.000763368	0.00550559	20	4	9:81488308:81488837:530:+
9	99896024	99896382	peaks78616	3.29774	2.29609	0.00355892	0.0170374	15	3	9:99397024:99906605:509582:-	STX17-DT	STX17-DT
X	136496908	136497151	peaks81750	5.22366	2.29609	0.000167874	0.00178794	25	5	X:136497079:136512346:15268:+	HTATSF1	HTATSF1
2	83849964	83850572	peaks38055	10.2884	2.27902	6.57e-12	1.36e-09	84	17	2:84031140:84032358:1219:+	CRLF3P3	CRLF3P3
1	25556451	25556903	peaks900	3.25501	2.26367	7.44e-07	2.64e-05	44	9	1:25543606:25568886:25281:+	LDLRAP1	LDLRAP1
17	28216186	28216728	peaks30035	11.3019	2.26367	2.57e-12	5.82e-10	88	18	17:28219285:28220005:721:+
11	66344864	66345204	peaks13463	5.98173	2.25957	3.25e-06	8.52e-05	39	8	11:66337333:66345125:7793:-	BRMS1	BRMS1
3	43248628	43249752	peaks48579	2.87699	2.25957	4.62e-11	7.6e-09	78	16	3:43286512:43424764:138253:+	SNRK	SNRK
3	112087468	112087760	peaks50471	2.17563	2.25957	3.25e-06	8.52e-05	39	8	3:112086335:112131004:44670:+	C3orf52	C3orf52
7	69630192	69630481	peaks70412	9.04617	2.25957	3.25e-06	8.52e-05	39	8	7:69598296:70793506:1195211:+	AUTS2	AUTS2
1	40097015	40097683	peaks1459	5.22366	2.25427	1.43e-05	0.000273361	34	7	1:40072710:40097260:24551:-	PPT1	PPT1
2	60807099	60807515	peaks37397	3.05092	2.25427	1.43e-05	0.000273361	34	7	2:60756253:60802086:45834:+	PAPOLG	PAPOLG
2	204381841	204382158	peaks41444	3.89291	2.25427	1.43e-05	0.000273361	34	7	2:204379095:204379792:698:+
2	233021687	233022000	peaks42555	4.61687	2.25427	1.43e-05	0.000273361	34	7	2:232878701:233013256:134556:-	NGEF	NGEF
20	37701625	37702021	peaks44027	4.56856	2.25427	1.43e-05	0.000273361	34	7	20:37693955:37872129:178175:+	CTNNBL1	CTNNBL1
X	41334491	41334906	peaks80949	9.01369	2.25101	3.59e-09	3.18e-07	63	13	X:41333348:41364472:31125:+	DDX3X	DDX3X
10	66782961	66783222	peaks9704	3.70667	2.24718	6.33e-05	0.000848404	29	6	10:66837457:66837704:248:+
12	66145234	66145516	peaks17572	4.84113	2.24718	6.33e-05	0.000848404	29	6	12:66135846:66170027:34182:-	TMBIM4	TMBIM4
2	241151190	241151456	peaks42977	2.01046	2.24718	6.33e-05	0.000848404	29	6	2:241149576:241183652:34077:+	PPP1R7	PPP1R7
5	168219728	168219986	peaks62663	5.35332	2.24718	6.33e-05	0.000848404	29	6	5:166979029:168264157:1285129:+	TENM2	TENM2
6	111727019	111727262	peaks66318	3.02759	2.24718	6.33e-05	0.000848404	29	6	6:111660332:111873452:213121:-	FYN	FYN
3	116135329	116135687	peaks50651	15.7381	2.24095	7.65e-11	1.17e-08	77	16	3:115802374:117139389:1337016:-	LSAMP	LSAMP
1	171237521	171237940	peaks5132	4.24377	2.2372	0.000284222	0.00266702	24	5	1:171199244:171227788:28545:-
1	177881790	177882124	peaks5337	4.24192	2.2372	0.000284222	0.00266702	24	5	1:177392667:177920152:527486:-
1	183806503	183806744	peaks5590	1.98655	2.2372	0.000284222	0.00266702	24	5	1:183636085:183928532:292448:+	RGL1	RGL1
11	79080041	79080280	peaks13911	3.3988	2.2372	0.000284222	0.00266702	24	5	11:78652829:79441030:788202:-	TENM4	TENM4
15	58083787	58084102	peaks25448	2.18367	2.2372	0.000284222	0.00266702	24	5	15:57953424:58497866:544443:-	ALDH1A2	ALDH1A2
16	3157782	3158163	peaks27357	2.88846	2.2372	0.000284222	0.00266702	24	5	16:3156736:3157483:748:-
19	11339404	11339716	peaks34130	3.78534	2.2372	0.000284222	0.00266702	24	5	19:11322068:11346270:24203:-	RAB3D	RAB3D
3	99758493	99758903	peaks50020	3.64324	2.2372	0.000284222	0.00266702	24	5	3:99802699:99806058:3360:-
4	73309447	73309692	peaks55000	4.47695	2.2372	0.000284222	0.00266702	24	5	4:73337233:73337771:539:-
4	113327709	113328113	peaks56107	4.24377	2.2372	0.000284222	0.00266702	24	5	4:112818032:113384221:566190:+	ANK2	ANK2
6	106908444	106908904	peaks66148	7.89886	2.2372	2.86e-07	1.23e-05	48	10	6:106969831:106975627:5797:-	CD24	CD24
9	36487831	36488322	peaks77404	4.41531	2.2372	2.86e-07	1.23e-05	48	10	9:36336396:36487548:151153:-	RNF38	RNF38
9	137448447	137448765	peaks80109	1.36737	2.2372	0.000284222	0.00266702	24	5	9:137450026:137450086:61:-	MIR7114	MIR7114
1	79052822	79053113	peaks2918	4.24377	2.22209	0.00130095	0.00820725	19	4	1:79054945:79056055:1111:-	PSAT1P3	PSAT1P3
1	175169957	175170202	peaks5294	2.72452	2.22209	0.00130095	0.00820725	19	4	1:175156986:175192999:36014:-	KIAA0040	KIAA0040
1	212456045	212456364	peaks6501	3.98144	2.22209	5.42e-06	0.000128785	38	8	1:212466699:212472905:6207:-	LINC02771	LINC02771
10	15120674	15120980	peaks8248	7.94773	2.22209	5.42e-06	0.000128785	38	8	10:15102584:15168693:66110:-	NMT2	NMT2
10	49090404	49090889	peaks9244	2.34429	2.22209	0.00130095	0.00820725	19	4	10:49014236:49115522:101287:-	VSTM4	VSTM4
10	63093461	63093846	peaks9658	2.31163	2.22209	0.00130095	0.00820725	19	4	10:63110139:63110246:108:+	RNU6-543P	RNU6-543P
11	117259365	117259644	peaks15036	3.28348	2.22209	0.00130095	0.00820725	19	4	11:117263799:117263952:154:+
12	121365423	121365853	peaks19369	2.18754	2.22209	0.00130095	0.00820725	19	4	12:121308245:121399896:91652:-	ANAPC5	ANAPC5
13	46100348	46100651	peaks20674	4.24377	2.22209	0.00130095	0.00820725	19	4	13:46052497:46161379:108883:+	CPB2-AS1	CPB2-AS1
13	105070407	105070659	peaks21754	5.22366	2.22209	0.00130095	0.00820725	19	4	13:104814327:104815069:743:+	RPL7P45	RPL7P45
15	87689170	87689458	peaks26737	2.72589	2.22209	0.00130095	0.00820725	19	4	15:87325829:87703852:378024:-
15	92673602	92673843	peaks26977	3.66322	2.22209	0.00130095	0.00820725	19	4	15:92617448:92809884:192437:-	FAM174B	FAM174B
17	74244912	74245234	peaks31506	1.88633	2.22209	0.00130095	0.00820725	19	4	17:74213571:74262020:48450:+	TTYH2	TTYH2
2	6773087	6773336	peaks35379	3.84138	2.22209	0.00130095	0.00820725	19	4	2:6728177:6770311:42135:-	LINC00487	LINC00487
2	45591333	45591696	peaks36950	2.23197	2.22209	0.00130095	0.00820725	19	4	2:45388680:45612165:223486:-	SRBD1	SRBD1
2	66785478	66785780	peaks37592	3.10432	2.22209	0.00130095	0.00820725	19	4	2:66820684:66822570:1887:-	DNMT3AP1	DNMT3AP1
2	98292763	98293293	peaks38300	5.47533	2.22209	5.42e-06	0.000128785	38	8	2:98331389:98356005:24617:-
2	150311570	150311853	peaks39633	4.88863	2.22209	0.00130095	0.00820725	19	4	2:150234892:150257007:22116:-	LINC01817	LINC01817
2	169363634	169363886	peaks40254	2.85597	2.22209	0.00130095	0.00820725	19	4	2:169127109:169362534:235426:-	LRP2	LRP2
2	197648495	197648777	peaks41193	3.14153	2.22209	0.00130095	0.00820725	19	4	2:197640441:197641574:1134:+
20	39312869	39313119	peaks44094	2.54227	2.22209	0.00130095	0.00820725	19	4	20:39329014:39329924:911:-	ATG3P1	ATG3P1
20	63902769	63903149	peaks45032	7.99367	2.22209	5.42e-06	0.000128785	38	8	20:63908955:63909119:165:+	RNU1-134P	RNU1-134P
22	25154558	25154895	peaks46274	2.8237	2.22209	0.00130095	0.00820725	19	4	22:25179309:25179554:246:-
3	103002523	103003074	peaks50187	5.37314	2.22209	5.42e-06	0.000128785	38	8	3:103159960:103160124:165:+	RNU1-43P	RNU1-43P
3	161515253	161515559	peaks52340	4.27784	2.22209	0.00130095	0.00820725	19	4	3:161496808:161503942:7135:+	OTOL1	OTOL1
5	76854849	76855096	peaks59861	2.11069	2.22209	0.00130095	0.00820725	19	4	5:76850001:76921650:71650:+	S100Z	S100Z
5	108193302	108193572	peaks60679	3.18652	2.22209	0.00130095	0.00820725	19	4	5:107859035:108382098:523064:-	FBXL17	FBXL17
7	11441137	11441534	peaks68788	2.04276	2.22209	0.00130095	0.00820725	19	4	7:11406955:11414078:7124:+
7	47965318	47965843	peaks70185	2.45373	2.22209	0.00130095	0.00820725	19	4	7:47956793:47957318:526:+
7	106165431	106165669	peaks71365	3.21841	2.22209	0.00130095	0.00820725	19	4	7:106125371:106126700:1330:+	DCAF13P1	DCAF13P1
8	22516803	22517070	peaks72816	3.21841	2.22209	0.00130095	0.00820725	19	4	8:22440819:22541142:100324:+	PPP3CC	PPP3CC
8	32162804	32163051	peaks73194	2.96011	2.22209	0.00130095	0.00820725	19	4	8:31639222:32855666:1216445:+	NRG1	NRG1
8	67639442	67639823	peaks73978	3.31786	2.22209	0.00130095	0.00820725	19	4	8:67569416:67570078:663:+	NACAP10	NACAP10
8	97879499	97879772	peaks74809	2.45373	2.22209	0.00130095	0.00820725	19	4	8:97868840:98036724:167885:+	MATN2	MATN2
8	117407992	117408262	peaks75448	2.25668	2.22209	0.00130095	0.00820725	19	4	8:117313528:117313661:134:+
8	120718346	120718826	peaks75648	2.12877	2.22209	0.00130095	0.00820725	19	4	8:120535745:120813273:277529:-	SNTB1	SNTB1
X	66046072	66046331	peaks81180	2.45373	2.22209	0.00130095	0.00820725	19	4	X:66021738:66040125:18388:-	VSIG4	VSIG4
4	165288666	165289710	peaks57335	8.25093	2.21363	1.15e-11	2.22e-09	85	18	4:165277807:165279704:1898:-	GK3	GK3
20	49679076	49679360	peaks44500	2.02157	2.2112	2.39e-05	0.000404611	33	7	20:49632945:49713878:80934:-	B4GALT5	B4GALT5
5	88979181	88979572	peaks60135	3.05092	2.2112	2.39e-05	0.000404611	33	7	5:88883328:89466398:583071:+	MEF2C-AS1	MEF2C-AS1
5	138000257	138000720	peaks61624	10.0165	2.20683	4.75e-07	1.85e-05	47	10	5:138032774:138037266:4493:+	FAM13B-AS1	FAM13B-AS1
1	99956820	99957280	peaks3641	5.22366	2.19656	0.000106166	0.00125917	28	6	1:99969351:100035634:66284:+	SLC35A3	SLC35A3
1	167533735	167534014	peaks4960	6.14702	2.19656	0.000106166	0.00125917	28	6	1:167519536:167520586:1051:+	AKR1D1P1	AKR1D1P1
1	219517145	219517403	peaks6792	2.12877	2.19656	0.00612934	0.0252664	14	3	1:219557192:219557701:510:+
10	5777065	5777425	peaks7997	1.66414	2.19656	0.00612934	0.0252664	14	3	10:5776071:5776858:788:+	NRBF2P5	NRBF2P5
10	63540081	63540333	peaks9682	2.12877	2.19656	0.00612934	0.0252664	14	3	10:63167221:63521850:354630:-	JMJD1C	JMJD1C
10	95184869	95185126	peaks10631	3.29774	2.19656	0.00612934	0.0252664	14	3	10:95183653:95184217:565:+	PAWRP1	PAWRP1
10	127856432	127856744	peaks11682	2.12877	2.19656	0.00612934	0.0252664	14	3	10:127867881:127868487:607:+	BUB1P1	BUB1P1
10	132121206	132121566	peaks11732	2.45373	2.19656	0.00612934	0.0252664	14	3	10:132036336:132184858:148523:+	JAKMIP3	JAKMIP3
12	24955459	24955740	peaks16404	4.58308	2.19656	2.06e-06	5.92e-05	42	9	12:24949163:24960158:10996:+
12	102666545	102666799	peaks18756	3.10432	2.19656	0.00612934	0.0252664	14	3	12:102513251:102513655:405:-
18	8765919	8766154	peaks32104	1.98811	2.19656	0.00612934	0.0252664	14	3	18:8705556:8832778:127223:+	MTCL1	MTCL1
18	11046798	11047097	peaks32223	2.21882	2.19656	0.00612934	0.0252664	14	3	18:10666483:11149569:483087:-	PIEZO2	PIEZO2
2	164643702	164643943	peaks40127	2.45373	2.19656	0.00612934	0.0252664	14	3	2:164492417:164621482:129066:-	GRB14	GRB14
2	211144658	211144928	peaks41650	3.90857	2.19656	0.00612934	0.0252664	14	3	2:211104934:211105732:799:+
2	215269765	215270052	peaks41752	1.66414	2.19656	0.00612934	0.0252664	14	3	2:215274992:215277947:2956:+	LINC02862	LINC02862
2	215620158	215620409	peaks41772	7.11094	2.19656	2.06e-06	5.92e-05	42	9	2:215611563:215848954:237392:-	LINC00607	LINC00607
22	23640069	23640314	peaks46206	2.45373	2.19656	0.00612934	0.0252664	14	3	22:23638678:23640425:1748:-
3	5220929	5221235	peaks47320	1.66414	2.19656	0.00612934	0.0252664	14	3	3:5187646:5219958:32313:+	EDEM1	EDEM1
3	59489514	59489828	peaks49198	2.15765	2.19656	0.00612934	0.0252664	14	3	3:59464330:59510678:46349:-
3	65792830	65793070	peaks49427	3.31786	2.19656	0.00612934	0.0252664	14	3	3:65843890:65844446:557:+	RPL17P17	RPL17P17
3	148512453	148512744	peaks51735	3.31786	2.19656	0.00612934	0.0252664	14	3	3:148368384:148591927:223544:-
3	160769042	160769346	peaks52318	2.45373	2.19656	0.00612934	0.0252664	14	3	3:160755602:161078902:323301:+	PPM1L	PPM1L
3	176902452	176902812	peaks52739	1.66414	2.19656	0.00612934	0.0252664	14	3	3:176415439:176867838:452400:-	LINC01208	LINC01208
4	70449490	70449755	peaks54908	2.24886	2.19656	0.00612934	0.0252664	14	3	4:70430492:70482997:52506:+	MUC7	MUC7
4	110504037	110504276	peaks56011	3.10432	2.19656	0.00612934	0.0252664	14	3	4:110365733:110565285:199553:+	ENPEP	ENPEP
5	72101741	72101978	peaks59667	3.31786	2.19656	0.00612934	0.0252664	14	3	5:72087782:72108000:20219:-
5	179142612	179143205	peaks63065	3.18053	2.19656	0.000106166	0.00125917	28	6	5:179110853:179345461:234609:-	ADAMTS2	ADAMTS2
5	180646884	180647211	peaks63084	2.96011	2.19656	0.00612934	0.0252664	14	3	5:180601506:180649624:48119:-	FLT4	FLT4
6	113112171	113112705	peaks66416	5.22366	2.19656	0.000106166	0.00125917	28	6	6:113129707:113140870:11164:+
6	142488729	142489014	peaks67427	1.39093	2.19656	0.00612934	0.0252664	14	3	6:142526455:142637889:111435:-
7	4973937	4974297	peaks68682	7.31505	2.19656	0.000106166	0.00125917	28	6	7:4973988:5040675:66688:+	RNF216P1	RNF216P1
7	120982106	120982429	peaks71735	3.61144	2.19656	0.000106166	0.00125917	28	6	7:120981426:120981553:128:-	RNA5SP240	RNA5SP240
7	132493071	132493466	peaks71971	3.39898	2.19656	0.000106166	0.00125917	28	6	7:132123340:132648688:525349:-	PLXNA4	PLXNA4
8	123201984	123202251	peaks75803	2.04046	2.19656	0.00612934	0.0252664	14	3	8:123193645:123202743:9099:-	FAM83A-AS1	FAM83A-AS1
8	130015652	130015888	peaks76185	2.01715	2.19656	0.00612934	0.0252664	14	3	8:129839593:130017504:177912:-	CYRIB	CYRIB
9	28212792	28213053	peaks77230	2.45373	2.19656	0.00612934	0.0252664	14	3	9:28148211:28149236:1026:+
10	66680977	66681313	peaks9702	7.48773	2.18918	3.78e-09	3.32e-07	65	14	10:66837457:66837704:248:+
13	36313213	36313767	peaks20240	7.82759	2.18716	1.82e-07	8.37e-06	51	11	13:36301638:36370180:68543:-	SPART	SPART
1	169780047	169780372	peaks5066	1.44328	2.18362	9.02e-06	0.00019063	37	8	1:169792529:169794963:2435:-	METTL18	METTL18
10	86770224	86770657	peaks10336	6.98115	2.18362	9.02e-06	0.00019063	37	8	10:86756596:86932825:176230:+	BMPR1A	BMPR1A
5	60066464	60066911	peaks59404	4.47695	2.18362	9.02e-06	0.00019063	37	8	5:60021249:60033020:11772:+
7	155653555	155654177	peaks72435	6.45174	2.18362	9.02e-06	0.00019063	37	8	7:155611231:155645205:33975:-	RBM33-DT	RBM33-DT
10	34666146	34666648	peaks8958	6.49271	2.1758	7.86e-07	2.76e-05	46	10	10:34663859:34664101:243:-	RPL37P18	RPL37P18
16	23497165	23497470	peaks27644	6.94948	2.1758	7.86e-07	2.76e-05	46	10	16:23463542:23521995:58454:-	GGA2	GGA2
19	49793494	49793748	peaks35141	2.8237	2.1758	0.000478864	0.00392526	23	5	19:49791866:49791934:69:+	MIR6799	MIR6799
2	215904341	215904578	peaks41799	2.96235	2.1758	7.86e-07	2.76e-05	46	10	2:215869923:215870518:596:+
3	73758626	73759019	peaks49679	2.56016	2.1758	0.000478864	0.00392526	23	5	3:73805754:73902960:97207:+	LINC02005	LINC02005
3	74000736	74000987	peaks49686	3.02759	2.1758	0.000478864	0.00392526	23	5	3:73999805:74005609:5805:+	LINC02047	LINC02047
3	129685254	129685662	peaks51154	2.18754	2.1758	0.000478864	0.00392526	23	5	3:129647792:129893711:245920:-	TMCC1	TMCC1
4	174060225	174060654	peaks57582	2.69417	2.1758	0.000478864	0.00392526	23	5	4:174061732:174220398:158667:-	LINC02268	LINC02268
6	80335197	80335671	peaks65621	3.10432	2.1758	0.000478864	0.00392526	23	5	6:80106647:80346270:239624:+	BCKDHB	BCKDHB
6	146167193	146167571	peaks67589	3.63022	2.1758	0.000478864	0.00392526	23	5	6:146171315:146171847:533:+	FUNDC2P3	FUNDC2P3
6	157443128	157443569	peaks68087	2.45373	2.1758	0.000478864	0.00392526	23	5	6:157381133:157678157:297025:+	ZDHHC14	ZDHHC14
6	161105889	161106148	peaks68284	2.91868	2.1758	0.000478864	0.00392526	23	5	6:160991727:161117385:125659:+	MAP3K4	MAP3K4
7	78020506	78020744	peaks70586	3.89291	2.1758	0.000478864	0.00392526	23	5	7:78017055:79453667:1436613:-	MAGI2	MAGI2
8	17808110	17808514	peaks72639	3.28348	2.1758	0.000478864	0.00392526	23	5	8:17808361:17822183:13823:+
8	122978376	122978659	peaks75787	2.89089	2.1758	0.000478864	0.00392526	23	5	8:122977026:122985629:8604:-
X	16882854	16883153	peaks80585	6.24904	2.1758	0.000478864	0.00392526	23	5	X:16875146:16875267:122:-	RNU4-6P	RNU4-6P
5	153900792	153901297	peaks62292	6.30381	2.17295	2.63e-13	7.56e-11	101	22	5:153901459:153903223:1765:+
7	108420619	108420925	peaks71460	3.8421	2.17056	6.95e-08	3.77e-06	55	12	7:108147623:108456717:309095:-	NRCAM	NRCAM
12	92363934	92364281	peaks18406	4.88357	2.16681	3.98e-05	0.000601774	32	7	12:92247697:92363832:116136:-	LINC02391	LINC02391
13	32734482	32734854	peaks20091	3.70685	2.16681	3.98e-05	0.000601774	32	7	13:32586452:32778019:191568:+	PDS5B	PDS5B
22	44860279	44860525	peaks47093	6.57644	2.16681	3.98e-05	0.000601774	32	7	22:44752558:44862788:110231:+	ARHGAP8	ARHGAP8
3	57228320	57228623	peaks49093	4.94243	2.16681	3.98e-05	0.000601774	32	7	3:57227726:57278105:50380:+	APPL1	APPL1
3	176687768	176688203	peaks52732	10.6986	2.15349	2.17e-10	2.91e-08	77	17	3:176415439:176867838:452400:-	LINC01208	LINC01208
1	1724226	1724629	peaks56	5.22366	2.14409	0.000177384	0.00186535	27	6	1:1702379:1724357:21979:-	CDK11A	CDK11A
1	22625593	22625870	peaks743	3.98144	2.14409	0.00220432	0.0120898	18	4	1:22633258:22633366:109:-	MIR6127	MIR6127
1	23654162	23654404	peaks783	1.41447	2.14409	0.0304172	0.0816747	9	2	1:23670294:23680259:9966:+	EEF1A1P48	EEF1A1P48
1	58652523	58652772	peaks2170	4.08047	2.14409	0.00220432	0.0120898	18	4	1:58643440:58700090:56651:-	MYSM1	MYSM1
1	116290241	116290504	peaks4110	2.11282	2.14409	0.000177384	0.00186535	27	6	1:116289237:116297621:8385:-
1	181516741	181517210	peaks5499	3.31786	2.14409	0.00220432	0.0120898	18	4	1:181317690:181813262:495573:+	CACNA1E	CACNA1E
1	232429168	232429420	peaks7324	2.30833	2.14409	0.00220432	0.0120898	18	4	1:232397965:232630571:232607:-	SIPA1L2	SIPA1L2
10	70357811	70358076	peaks9834	4.66898	2.14409	0.000177384	0.00186535	27	6	10:70298970:70382650:83681:-	LRRC20	LRRC20
10	77949360	77949797	peaks10141	6.47858	2.14409	1.3e-06	4.11e-05	45	10	10:77953495:77953876:382:+	H2AZP5	H2AZP5
11	5765418	5765783	peaks11908	2.45373	2.14409	0.00220432	0.0120898	18	4	11:5761153:5769080:7928:+	OR56B2P	OR56B2P
11	14438009	14438247	peaks12289	2.77775	2.14409	0.00220432	0.0120898	18	4	11:14440787:14441677:891:+
11	26297415	26297716	peaks12497	3.31786	2.14409	0.00220432	0.0120898	18	4	11:26188842:26663289:474448:+	ANO3	ANO3
11	95079670	95079984	peaks14333	1.66429	2.14409	0.00220432	0.0120898	18	4	11:95089846:95132645:42800:+	ENDOD1	ENDOD1
11	112627359	112627626	peaks14935	4.17093	2.14409	0.00220432	0.0120898	18	4	11:112637324:112761375:124052:+
14	26190855	26191130	peaks22204	2.45373	2.14409	0.00220432	0.0120898	18	4	14:26208036:26208424:389:+	CYB5AP5	CYB5AP5
14	26733225	26733462	peaks22220	4.84113	2.14409	0.00220432	0.0120898	18	4	14:26598369:26806467:208099:+	NOVA1-DT	NOVA1-DT
14	60061211	60061594	peaks23091	7.1452	2.14409	0.000177384	0.00186535	27	6	14:59969116:60091783:122668:-	PCNX4-DT	PCNX4-DT
14	64053904	64054176	peaks23214	4.24377	2.14409	0.00220432	0.0120898	18	4	14:63761899:64226433:464535:+	SYNE2	SYNE2
14	69532696	69533352	peaks23468	3.37007	2.14409	1.5e-05	0.00028227	36	8	14:69561019:69561470:452:-
14	69631231	69631745	peaks23473	3.58077	2.14409	0.000177384	0.00186535	27	6	14:69617122:69617648:527:+
15	49646087	49646355	peaks25187	4.93771	2.14409	0.00220432	0.0120898	18	4	15:49621037:49656232:35196:+	DTWD1	DTWD1
15	58179951	58180236	peaks25452	3.17137	2.14409	0.000177384	0.00186535	27	6	15:58200606:58201018:413:+
15	62359232	62359480	peaks25637	3.13014	2.14409	0.000177384	0.00186535	27	6	15:62362029:62362331:303:-	HMGN1P26	HMGN1P26
16	80836445	80836885	peaks28769	3.9502	2.14409	0.000177384	0.00186535	27	6	16:80826074:80892682:66609:-	ARLNC1	ARLNC1
17	35539585	35539836	peaks30258	2.44164	2.14409	0.00220432	0.0120898	18	4	17:35540039:35540797:759:-
17	51403175	51403435	peaks30774	1.66414	2.14409	0.0304172	0.0816747	9	2	17:51336646:51521401:184756:+	LINC02073	LINC02073
17	55238074	55238434	peaks30790	1.79893	2.14409	0.000177384	0.00186535	27	6	17:55264960:55325187:60228:+	HLF	HLF
17	61495151	61495491	peaks31019	2.13377	2.14409	0.00220432	0.0120898	18	4	17:61452404:61485110:32707:+	TBX4	TBX4
18	21703588	21703907	peaks32371	3.70764	2.14409	0.00220432	0.0120898	18	4	18:21650901:21704780:53880:-	ABHD3	ABHD3
19	48741657	48741906	peaks35084	4.01658	2.14409	0.000177384	0.00186535	27	6	19:48740852:48746909:6058:-	IZUMO1	IZUMO1
2	36502754	36503032	peaks36514	2.80489	2.14409	0.00220432	0.0120898	18	4	2:36355778:36551135:195358:+	CRIM1	CRIM1
2	71017080	71017437	peaks37795	2.45373	2.14409	0.00220432	0.0120898	18	4	2:71024127:71029893:5767:+	OR7E91P	OR7E91P
2	101082887	101083297	peaks38393	2.92517	2.14409	0.00220432	0.0120898	18	4	2:101068378:101068656:279:+	BBIP1P1	BBIP1P1
2	137132523	137133130	peaks39212	2.8237	2.14409	0.000177384	0.00186535	27	6	2:136765545:137677718:912174:+	THSD7B	THSD7B
2	226419368	226419616	peaks42303	3.0327	2.14409	0.00220432	0.0120898	18	4	2:226180044:226185371:5328:-
20	4349090	4349344	peaks43167	4.24377	2.14409	0.00220432	0.0120898	18	4	20:4422186:4431732:9547:-
21	32623102	32623419	peaks45412	2.75819	2.14409	0.00220432	0.0120898	18	4	21:32624416:32625096:681:-
21	43958381	43958696	peaks45914	1.66414	2.14409	0.0304172	0.0816747	9	2	21:43865223:43987592:122370:+	AGPAT3	AGPAT3
21	46226315	46226559	peaks46013	3.36034	2.14409	0.000177384	0.00186535	27	6	21:46188141:46228824:40684:-	LSS	LSS
3	20739780	20740131	peaks47791	2.45373	2.14409	0.00220432	0.0120898	18	4	3:20174244:21145967:971724:+	SGO1-AS1	SGO1-AS1
3	67082753	67083001	peaks49476	4.17285	2.14409	0.00220432	0.0120898	18	4	3:66998307:67011210:12904:+	KBTBD8	KBTBD8
3	116788360	116788714	peaks50661	3.44778	2.14409	0.000177384	0.00186535	27	6	3:116850277:116850367:91:-	MIR4447	MIR4447
3	195894879	195895341	peaks53450	3.98144	2.14409	1.3e-06	4.11e-05	45	10	3:195863364:195911945:48582:-	TNK2	TNK2
4	1760402	1760707	peaks53549	2.40943	2.14409	0.000177384	0.00186535	27	6	4:1712858:1745171:32314:+	TACC3	TACC3
4	51884555	51884803	peaks54630	1.66414	2.14409	0.0304172	0.0816747	9	2	4:51843000:51916837:73838:+	DCUN1D4	DCUN1D4
4	138144310	138144581	peaks56586	1.66414	2.14409	0.0304172	0.0816747	9	2	4:137978547:138131182:152636:-	LINC00616	LINC00616
4	170259773	170260052	peaks57511	3.31786	2.14409	0.00220432	0.0120898	18	4	4:170226535:170284881:58347:+	LINC01612	LINC01612
4	177699433	177699990	peaks57726	2.45373	2.14409	0.000177384	0.00186535	27	6	4:177686673:177691068:4396:-
4	187236490	187236773	peaks57972	3.31786	2.14409	0.00220432	0.0120898	18	4	4:187201986:187209346:7361:+	LINC02374	LINC02374
4	187929222	187929568	peaks57991	2.45373	2.14409	0.00220432	0.0120898	18	4	4:187942164:187963345:21182:-
5	60362153	60362449	peaks59411	2.45373	2.14409	0.00220432	0.0120898	18	4	5:58969038:60522120:1553083:-	PDE4D	PDE4D
5	119411877	119412234	peaks61046	7.05713	2.14409	1.5e-05	0.00028227	36	8	5:119445716:119445833:118:+	RNA5SP190	RNA5SP190
6	78758253	78758517	peaks65586	3.48332	2.14409	0.000177384	0.00186535	27	6	6:78809715:78813303:3589:-
6	158469798	158470084	peaks68144	1.80664	2.14409	0.0304172	0.0816747	9	2	6:158232236:158511828:279593:+	TULP4	TULP4
7	18530652	18530932	peaks68998	3.31786	2.14409	0.00220432	0.0120898	18	4	7:18086949:19002416:915468:+	HDAC9	HDAC9
7	55366047	55366554	peaks70306	2.8078	2.14409	1.14e-07	5.69e-06	54	12	7:55365337:55433737:68401:+	LANCL2	LANCL2
7	66883937	66884282	peaks70385	8.73287	2.14409	1.5e-05	0.00028227	36	8	7:66880708:66882981:2274:+	GTF2IP23	GTF2IP23
8	86031228	86031467	peaks74381	4.84113	2.14409	0.00220432	0.0120898	18	4	8:86043102:86043507:406:+	RPL32P4	RPL32P4
X	16669060	16669297	peaks80577	3.34316	2.14409	0.00220432	0.0120898	18	4	X:16587999:16712936:124938:-	CTPS2	CTPS2
X	74119456	74119770	peaks81251	7.31505	2.14409	0.000177384	0.00186535	27	6	X:74121012:74131923:10912:+	DDX3P1	DDX3P1
X	131589138	131589396	peaks81680	2.60183	2.14409	0.00220432	0.0120898	18	4	X:131596121:131596987:867:+	OR7L1P	OR7L1P
2	212998820	212999554	peaks41698	4.97718	2.13171	4.37e-08	2.57e-06	58	13	2:212999691:213152427:152737:-	IKZF2	IKZF2
12	92065337	92065719	peaks18391	3.321	2.12617	5.64e-06	0.000132802	40	9	12:91984976:92142914:157939:-	LINC01619	LINC01619
9	98185304	98185931	peaks78509	4.66116	2.12617	5.64e-06	0.000132802	40	9	9:98120975:98192637:71663:-	CORO2A	CORO2A
1	155570277	155570560	peaks4604	7.1452	2.12101	6.61e-05	0.000880246	31	7	1:155566050:155566306:257:-
13	27424705	27425075	peaks19870	4.06525	2.12101	6.61e-05	0.000880246	31	7	13:27424619:27435823:11205:+	GTF3A	GTF3A
13	68021756	68022128	peaks21038	7.31505	2.12101	6.61e-05	0.000880246	31	7	13:68025839:68037131:11293:+
3	115692848	115693127	peaks50623	5.0723	2.12101	6.61e-05	0.000880246	31	7	3:115658533:115661279:2747:+
5	50595456	50595793	peaks59008	1.97941	2.12101	6.61e-05	0.000880246	31	7	5:50603229:50603511:283:+
9	17799543	17799962	peaks76996	3.98352	2.12101	6.61e-05	0.000880246	31	7	9:17906563:18910950:1004388:+	ADAMTSL1	ADAMTSL1
3	36761002	36761713	peaks48332	2.08584	2.11712	1.88e-07	8.58e-06	53	12	3:36712421:36764553:52133:-	DCLK3	DCLK3
7	134533401	134533717	peaks72026	5.68038	2.11712	1.88e-07	8.58e-06	53	12	7:134527567:134541412:13846:+	AKR1B10	AKR1B10
X	136353647	136354345	peaks81749	9.04617	2.11712	1.88e-07	8.58e-06	53	12	X:136300963:136416890:115928:+	ADGRG4	ADGRG4
1	61846647	61847066	peaks2330	3.42836	2.11167	0.000802539	0.00570356	22	5	1:61852499:61852602:104:+	RNU6-1177P	RNU6-1177P
1	76690569	76691014	peaks2807	2.28087	2.11167	0.000802539	0.00570356	22	5	1:76699789:76700538:750:+	TPI1P1	TPI1P1
1	113783621	113783999	peaks3990	4.24377	2.11167	0.000802539	0.00570356	22	5	1:113761832:113812476:50645:-	RSBN1	RSBN1
1	151860119	151860459	peaks4452	2.80604	2.11167	0.000802539	0.00570356	22	5	1:151847101:151853712:6612:-	THEM5	THEM5
10	28179404	28179692	peaks8634	1.92409	2.11167	0.000802539	0.00570356	22	5	10:28050993:28334486:283494:-	MPP7	MPP7
11	17764302	17764651	peaks12351	2.75078	2.11167	0.000802539	0.00570356	22	5	11:17734774:17856804:122031:+	KCNC1	KCNC1
14	34203354	34203696	peaks22420	3.41332	2.11167	2.13e-06	6.06e-05	44	10	14:33924227:34462774:538548:-	EGLN3	EGLN3
15	64619730	64620034	peaks25776	3.06387	2.11167	0.000802539	0.00570356	22	5	15:64631109:64631914:806:-	RPL21P15	RPL21P15
17	16535586	16535847	peaks29806	11.4446	2.11167	2.13e-06	6.06e-05	44	10	17:16525832:16529290:3459:+
19	51322315	51322699	peaks35170	2.45602	2.11167	0.000802539	0.00570356	22	5	19:51311644:51330891:19248:+	IGLON5	IGLON5
2	54274757	54275222	peaks37211	2.8569	2.11167	0.000802539	0.00570356	22	5	2:54253178:54256229:3052:-	TSPYL6	TSPYL6
2	100019021	100019265	peaks38352	4.19291	2.11167	2.13e-06	6.06e-05	44	10	2:99545419:100192428:647010:-	AFF3	AFF3
4	85298098	85298583	peaks55438	25.6782	2.11167	2.2e-16	1.39e-13	132	30	4:85246157:85246912:756:+
6	20906825	20907112	peaks64130	5.87421	2.11167	0.000802539	0.00570356	22	5	6:20993474:20993568:95:-	RNU6-150P	RNU6-150P
6	43575792	43576048	peaks64799	3.15505	2.11167	0.000802539	0.00570356	22	5	6:43522334:43576038:53705:-	XPO5	XPO5
6	110528207	110528553	peaks66267	7.91378	2.11167	6.41e-09	5.16e-07	66	15	6:110562175:110562615:441:-
7	55280160	55280431	peaks70302	3.34316	2.11167	0.000802539	0.00570356	22	5	7:55259809:55260256:448:-	CALM1P2	CALM1P2
8	54102079	54102347	peaks73680	3.0327	2.11167	0.000802539	0.00570356	22	5	8:54046367:54102017:55651:-	LYPLA1	LYPLA1
8	60467398	60467746	peaks73840	7.01669	2.11167	2.13e-06	6.06e-05	44	10	8:60289928:60516815:226888:-	LINC01301	LINC01301
9	6247460	6247726	peaks76804	2.94517	2.11167	0.000802539	0.00570356	22	5	9:6215786:6257983:42198:+	IL33	IL33
X	42385841	42386182	peaks80960	5.22366	2.11167	0.000802539	0.00570356	22	5	X:42252459:42699385:446927:+
X	119096098	119096577	peaks81560	3.14153	2.11167	0.000802539	0.00570356	22	5	X:119072993:119076765:3773:+	CT47C1	CT47C1
1	145845614	145846084	peaks4308	6.35613	2.10345	2.47e-05	0.000416123	35	8	1:145845630:145848954:3325:+	NUDT17	NUDT17
1	185045990	185046331	peaks5645	7.06149	2.10345	2.47e-05	0.000416123	35	8	1:185045526:185102603:57078:+	RNF2	RNF2
13	113209215	113209469	peaks22064	7.21514	2.10345	2.47e-05	0.000416123	35	8	13:113208193:113267108:58916:+	CUL4A	CUL4A
19	7488762	7489093	peaks34011	3.47585	2.10345	2.47e-05	0.000416123	35	8	19:7476875:7497449:20575:-	PEX11G	PEX11G
5	138353223	138353607	peaks61630	7.02084	2.10345	2.47e-05	0.000416123	35	8	5:138352685:138437028:84344:+	KDM3B	KDM3B
6	118403123	118403625	peaks66583	4.54901	2.10345	2.47e-05	0.000416123	35	8	6:118452469:118454992:2524:-
X	85922456	85923185	peaks81285	5.87421	2.10345	2.47e-05	0.000416123	35	8	X:85903636:85903707:72:-	MIR361	MIR361
3	152026088	152026451	peaks51940	10.7711	2.0997	3.02e-12	6.77e-10	96	22	3:151751443:151928175:176733:-	AADACL2-AS1	AADACL2-AS1
X	20829879	20830421	peaks80663	5.58759	2.0997	8.09e-07	2.82e-05	48	11	X:20769718:21374265:604548:-
10	96752568	96752826	peaks10664	4.17093	2.08964	0.000294945	0.00272538	26	6	10:96750288:96750899:612:+	RPL13AP5	RPL13AP5
10	121974898	121975306	peaks11506	4.21671	2.08964	0.000294945	0.00272538	26	6	10:121957091:121975217:18127:-	NSMCE4A	NSMCE4A
11	9025776	9026099	peaks12017	2.37667	2.08964	0.0104819	0.0375872	13	3	11:9019476:9138114:118639:-	SCUBE2	SCUBE2
11	44280602	44280859	peaks12960	2.99533	2.08964	0.0104819	0.0375872	13	3	11:44260440:44310139:49700:-	ALX4	ALX4
12	14896699	14896950	peaks16139	2.45373	2.08964	0.0104819	0.0375872	13	3	12:14880864:14885857:4994:-	MGP	MGP
12	60693173	60693447	peaks17396	5.22366	2.08964	0.000294945	0.00272538	26	6	12:60418983:60419293:311:+
12	116961678	116961920	peaks19278	1.66414	2.08964	0.0104819	0.0375872	13	3	12:116948738:116951422:2685:-
14	59037219	59037571	peaks23050	6.24904	2.08964	0.000294945	0.00272538	26	6	14:59135488:59136421:934:-	AKR1B1P5	AKR1B1P5
14	79749833	79750068	peaks23819	2.45373	2.08964	0.0104819	0.0375872	13	3	14:79661666:79791263:129598:-
14	100988216	100988500	peaks24366	3.70667	2.08964	0.000294945	0.00272538	26	6	14:100988161:100988230:70:+	SNORD114-27	SNORD114-27
15	82958998	82959340	peaks26629	1.51186	2.08964	0.0104819	0.0375872	13	3	15:82836946:82986153:149208:-	HOMER2	HOMER2
16	82801651	82802067	peaks28867	2.21882	2.08964	0.0104819	0.0375872	13	3	16:82773319:82829638:56320:+
17	17080979	17081223	peaks29823	2.04276	2.08964	0.0104819	0.0375872	13	3	17:17076038:17077752:1715:-	MPRIP-AS1	MPRIP-AS1
17	79908059	79908322	peaks31737	2.66285	2.08964	0.0104819	0.0375872	13	3	17:79919310:79926018:6709:+	LINC01978	LINC01978
19	893184	893438	peaks33754	5.01435	2.08964	0.000294945	0.00272538	26	6	19:867630:893218:25589:-	MED16	MED16
19	28736968	28737211	peaks34463	3.31786	2.08964	0.0104819	0.0375872	13	3	19:28704249:28727777:23529:-
2	72185134	72185380	peaks37849	2.89089	2.08964	0.0104819	0.0375872	13	3	2:72129238:72147862:18625:-	CYP26B1	CYP26B1
2	119476388	119476677	peaks38856	6.81283	2.08964	9.28e-06	0.000194911	39	9	2:119476428:119487346:10919:+	SCTR-AS1	SCTR-AS1
2	120419179	120419527	peaks38892	4.30186	2.08964	0.000294945	0.00272538	26	6	2:120464335:120466218:1884:-	LINC01101	LINC01101
2	165084293	165084608	peaks40157	2.45373	2.08964	0.0104819	0.0375872	13	3	2:164840661:165208261:367601:+
22	45830829	45831146	peaks47141	5.35332	2.08964	0.000294945	0.00272538	26	6	22:45792418:45793636:1219:-
3	59709469	59709770	peaks49206	3.8667	2.08964	0.0104819	0.0375872	13	3	3:59809269:59811310:2042:+
3	79286962	79287256	peaks49774	5.42026	2.08964	0.000294945	0.00272538	26	6	3:79411714:79470827:59114:+
3	138833466	138834128	peaks51452	3.54968	2.08964	9.28e-06	0.000194911	39	9	3:138652698:138834928:182231:-	PIK3CB	PIK3CB
3	177236662	177236943	peaks52748	6.24904	2.08964	0.000294945	0.00272538	26	6	3:177019340:177228000:208661:-	TBL1XR1	TBL1XR1
4	21012804	21013388	peaks54089	2.01544	2.08964	0.000294945	0.00272538	26	6	4:20728606:21948772:1220167:-	KCNIP4	KCNIP4
4	177177572	177177846	peaks57709	2.45373	2.08964	0.0104819	0.0375872	13	3	4:177181442:177181741:300:+	RN7SKP136	RN7SKP136
5	38756262	38756505	peaks58798	1.82346	2.08964	0.000294945	0.00272538	26	6	5:38763158:38764289:1132:-
5	57516287	57516540	peaks59271	1.48662	2.08964	0.0104819	0.0375872	13	3	5:57395060:57534504:139445:+	RMEL3	RMEL3
5	102339599	102339846	peaks60537	2.30833	2.08964	0.0104819	0.0375872	13	3	5:102371774:102499016:127243:-	SLCO6A1	SLCO6A1
5	112375181	112375426	peaks60850	2.75819	2.08964	0.0104819	0.0375872	13	3	5:112363456:112363666:211:-
6	116118681	116118932	peaks66506	7.51861	2.08964	9.28e-06	0.000194911	39	9	6:116100851:116249497:148647:+	NT5DC1	NT5DC1
6	125108101	125108361	peaks66699	7.03335	2.08964	3.07e-07	1.3e-05	52	12	6:125119049:125264407:145359:+	TPD52L1	TPD52L1
7	66413177	66413463	peaks70374	1.85683	2.08964	0.0104819	0.0375872	13	3	7:66407288:66409239:1952:-	GTF2IP9	GTF2IP9
7	80867825	80868102	peaks70695	1.43832	2.08964	0.0104819	0.0375872	13	3	7:80742538:80922359:179822:-	SEMA3C	SEMA3C
7	101486975	101487214	peaks71226	2.45373	2.08964	0.0104819	0.0375872	13	3	7:101362875:101559024:196150:+	COL26A1	COL26A1
7	105760422	105760718	peaks71343	6.87894	2.08964	0.000294945	0.00272538	26	6	7:105819492:105820101:610:+	RPL13AP16	RPL13AP16
9	108497052	108497678	peaks78855	2.09941	2.08964	0.000294945	0.00272538	26	6	9:108626833:108627150:318:+	RPL36P14	RPL36P14
9	132587223	132587475	peaks79958	2.8569	2.08964	0.0104819	0.0375872	13	3	9:132582606:132590252:7647:+	BARHL1	BARHL1
X	21943935	21944312	peaks80687	7.28557	2.08964	3.62e-10	4.44e-08	78	18	X:21940709:21994837:54129:+	SMS	SMS
13	79711369	79711860	peaks21256	6.12781	2.0785	3.5e-06	9.07e-05	43	10	13:79637433:79667344:29912:+
2	45261984	45262303	peaks36937	2.34735	2.0785	3.5e-06	9.07e-05	43	10	2:45164816:45323397:158582:-	LINC01121	LINC01121
20	7346561	7346895	peaks43265	7.56625	2.0785	3.5e-06	9.07e-05	43	10	20:7347451:7367933:20483:+	LINC01706	LINC01706
X	8067822	8068096	peaks80340	7.06149	2.0785	3.5e-06	9.07e-05	43	10	X:7928443:8374386:445944:+
1	157177746	157178091	peaks4670	5.55098	2.0737	0.000109196	0.00128628	30	7	1:157171116:157191963:20848:+
12	51855805	51856402	peaks17044	2.30497	2.0737	0.000109196	0.00128628	30	7	12:51817899:51848718:30820:-	FIGNL2	FIGNL2
5	177133896	177134156	peaks63031	3.60831	2.0737	0.000109196	0.00128628	30	7	5:177131830:177300213:168384:+	NSD1	NSD1
8	67343362	67343753	peaks73971	3.58077	2.0737	0.000109196	0.00128628	30	7	8:67173511:67343781:170271:-	ARFGEF1	ARFGEF1
4	26687667	26688179	peaks54289	11.4211	2.07103	5.88e-10	6.71e-08	77	18	4:26702309:26702388:80:+
12	3526961	3527440	peaks15769	7.4004	2.06932	1.32e-06	4.17e-05	47	11	12:3381349:3593973:212625:+	PRMT8	PRMT8
16	12565221	12565978	peaks27549	5.20307	2.06932	1.32e-06	4.17e-05	47	11	16:12556353:12557694:1342:-
17	68711685	68712027	peaks31328	3.90391	2.06932	1.32e-06	4.17e-05	47	11	17:68691809:68716064:24256:-
3	72976271	72976678	peaks49629	3.20958	2.06932	1.32e-06	4.17e-05	47	11	3:72996803:73069198:72396:+	PPP4R2	PPP4R2
1	25167426	25167680	peaks874	2.45373	2.06163	0.00371109	0.0175588	17	4	1:25208139:25209437:1299:+
1	44832921	44833165	peaks1696	2.80604	2.06163	0.00371109	0.0175588	17	4	1:44819844:44843253:23410:-	PTCH2	PTCH2
1	57397650	57397958	peaks2135	3.06762	2.06163	0.00371109	0.0175588	17	4	1:57386576:57387450:875:+
1	67225912	67226335	peaks2562	1.61572	2.06163	0.00371109	0.0175588	17	4	1:67092165:67231853:139689:-	C1orf141	C1orf141
1	90287503	90287770	peaks3249	3.15505	2.06163	0.00371109	0.0175588	17	4	1:90253456:90253559:104:-	RNU6-695P	RNU6-695P
1	153923111	153923483	peaks4533	6.9408	2.06163	4.07e-05	0.000610134	34	8	1:153923284:153935245:11962:+
1	162367149	162367403	peaks4803	3.60831	2.06163	4.07e-05	0.000610134	34	8	1:162365407:162383531:18125:+
1	209529181	209529495	peaks6400	1.36737	2.06163	0.00371109	0.0175588	17	4	1:209531216:209536354:5139:+
1	224803398	224803777	peaks7066	2.18754	2.06163	0.00371109	0.0175588	17	4	1:224766324:224779335:13012:+	LINC02813	LINC02813
10	4385764	4386002	peaks7914	2.30497	2.06163	0.00371109	0.0175588	17	4	10:4384246:4410614:26369:+	LINC00703	LINC00703
10	44334784	44335084	peaks9126	4.29512	2.06163	4.07e-05	0.000610134	34	8	10:44296805:44310237:13433:-
10	59006532	59006794	peaks9463	5.63739	2.06163	4.07e-05	0.000610134	34	8	10:58999482:59066396:66915:+	LINC00844	LINC00844
10	60796911	60797176	peaks9519	1.39093	2.06163	0.00371109	0.0175588	17	4	10:60778331:60794852:16522:+	CDK1	CDK1
10	111478678	111478931	peaks11163	2.42908	2.06163	0.00371109	0.0175588	17	4	10:111498191:111498941:751:-	RPS6P15	RPS6P15
11	2192707	2192993	peaks11828	1.32847	2.06163	0.00371109	0.0175588	17	4	11:2173063:2173138:76:+	MIR4686	MIR4686
11	18459293	18459662	peaks12354	3.03083	2.06163	0.00371109	0.0175588	17	4	11:18455824:18479601:23778:+	LDHAL6A	LDHAL6A
11	64621558	64621920	peaks13354	3.19168	2.06163	4.07e-05	0.000610134	34	8	11:64606174:64723197:117024:-	NRXN2	NRXN2
11	101496632	101497008	peaks14456	2.15765	2.06163	0.00371109	0.0175588	17	4	11:101451564:101872562:420999:-	TRPC6	TRPC6
11	105229232	105229508	peaks14610	2.33397	2.06163	0.00371109	0.0175588	17	4	11:105246880:105247060:181:-
11	109301213	109301588	peaks14752	2.72589	2.06163	0.00371109	0.0175588	17	4	11:109263494:109263564:71:-	SNORD39	SNORD39
12	56060155	56060418	peaks17237	2.60183	2.06163	0.00371109	0.0175588	17	4	12:56076799:56103505:26707:+	ERBB3	ERBB3
12	81957631	81957882	peaks18078	4.82827	2.06163	6.5e-09	5.21e-07	68	16	12:81953719:81993136:39418:+	LINC02426	LINC02426
12	111753413	111753678	peaks19107	4.17093	2.06163	0.00371109	0.0175588	17	4	12:111753890:111791418:37529:+
12	120291880	120292486	peaks19335	5.96028	2.06163	5.01e-07	1.92e-05	51	12	12:120291763:120291903:141:-	RNU4-2	RNU4-2
13	28413278	28413520	peaks19893	1.6873	2.06163	0.00371109	0.0175588	17	4	13:28300346:28495145:194800:-	FLT1	FLT1
13	78137867	78138279	peaks21228	3.31786	2.06163	0.00371109	0.0175588	17	4	13:77919689:78617328:697640:+	OBI1-AS1	OBI1-AS1
14	50403216	50403490	peaks22640	2.11069	2.06163	0.00371109	0.0175588	17	4	14:50326265:50416461:90197:-	CDKL1	CDKL1
15	65532888	65533128	peaks25807	4.16519	2.06163	0.00371109	0.0175588	17	4	15:65530418:65578349:47932:+	HACD3	HACD3
17	7614103	7614357	peaks29437	3.68163	2.06163	4.07e-05	0.000610134	34	8	17:7613946:7633382:19437:+	SHBG	SHBG
17	27376770	27377135	peaks30006	7.9582	2.06163	5.01e-07	1.92e-05	51	12	17:27351858:27352584:727:-	SYPL1P2	SYPL1P2
17	81711275	81711539	peaks31799	2.25668	2.06163	0.00371109	0.0175588	17	4	17:81712236:81721016:8781:+	SLC25A10	SLC25A10
18	58937127	58937425	peaks33279	4.17093	2.06163	0.00371109	0.0175588	17	4	18:58862600:58986480:123881:+	ZNF532	ZNF532
18	73563410	73563662	peaks33582	1.99485	2.06163	0.00371109	0.0175588	17	4	18:73683204:73691289:8086:-
19	32327097	32327407	peaks34516	3.21841	2.06163	0.00371109	0.0175588	17	4	19:32345594:32387667:42074:+	ZNF507	ZNF507
2	11533390	11533630	peaks35646	1.69696	2.06163	0.00371109	0.0175588	17	4	2:11482341:11642788:160448:+	GREB1	GREB1
2	39153517	39153786	peaks36657	4.17093	2.06163	0.00371109	0.0175588	17	4	2:39128826:39128927:102:-	Y_RNA	Y_RNA
2	40515340	40515762	peaks36755	3.06762	2.06163	0.00371109	0.0175588	17	4	2:40097270:40611053:513784:-	SLC8A1	SLC8A1
2	67064306	67064662	peaks37604	3.31786	2.06163	0.00371109	0.0175588	17	4	2:67086446:67311439:224994:+	LINC01828	LINC01828
2	121471995	121472574	peaks38946	4.52518	2.06163	4.07e-05	0.000610134	34	8	2:121337776:121649476:311701:-	CLASP1	CLASP1
2	156800172	156800554	peaks39808	2.79045	2.06163	0.00371109	0.0175588	17	4	2:156803339:156891160:87822:+
2	201819170	201819565	peaks41347	3.14153	2.06163	0.00371109	0.0175588	17	4	2:201824548:201824832:285:+	UBE2V1P11	UBE2V1P11
2	204145714	204146122	peaks41431	1.66429	2.06163	0.00371109	0.0175588	17	4	2:204090457:204109849:19393:+
20	7792596	7793028	peaks43281	2.73652	2.06163	4.07e-05	0.000610134	34	8	20:7831798:7832322:525:-
21	36626865	36627122	peaks45619	1.7581	2.06163	0.00371109	0.0175588	17	4	21:36632681:36637033:4353:-
22	24768736	24768996	peaks46258	3.31786	2.06163	0.00371109	0.0175588	17	4	22:24719034:24774720:55687:-	PIWIL3	PIWIL3
22	27288395	27288652	peaks46342	2.57203	2.06163	0.00371109	0.0175588	17	4	22:27276240:27286349:10110:+
3	101512873	101513178	peaks50122	1.7825	2.06163	0.00371109	0.0175588	17	4	3:101324205:101513241:189037:-	SENP7	SENP7
3	106629350	106629590	peaks50275	2.64605	2.06163	0.00371109	0.0175588	17	4	3:106688678:106688779:102:+	Y_RNA	Y_RNA
3	175104801	175105207	peaks52716	1.66414	2.06163	0.00371109	0.0175588	17	4	3:175079307:175115242:35936:-	NAALADL2-AS3	NAALADL2-AS3
3	183162541	183162831	peaks52894	3.17137	2.06163	4.07e-05	0.000610134	34	8	3:183122215:183163839:41625:-	LAMP3	LAMP3
4	52107993	52108489	peaks54635	2.15765	2.06163	0.00371109	0.0175588	17	4	4:52051304:52097299:45996:+	SPATA18	SPATA18
4	142130351	142130656	peaks56773	2.8237	2.06163	0.00371109	0.0175588	17	4	4:142286917:142287625:709:-	RPL5P13	RPL5P13
4	175274245	175274521	peaks57618	2.01544	2.06163	0.00371109	0.0175588	17	4	4:175286605:175290767:4163:+
6	7644590	7644837	peaks63484	2.67822	2.06163	4.07e-05	0.000610134	34	8	6:7620422:7620878:457:+	RPL29P1	RPL29P1
6	13772514	13772799	peaks63779	2.37667	2.06163	0.00371109	0.0175588	17	4	6:13786557:13814568:28012:-	MCUR1	MCUR1
6	113835380	113835724	peaks66475	1.44062	2.06163	0.00371109	0.0175588	17	4	6:113791829:113837368:45540:-
6	118378029	118378268	peaks66580	4.03705	2.06163	0.00371109	0.0175588	17	4	6:118452469:118454992:2524:-
6	140156404	140156659	peaks67339	4.24377	2.06163	0.00371109	0.0175588	17	4	6:140158591:140158694:104:-	RNA5SP220	RNA5SP220
6	166036457	166036841	peaks68442	2.46651	2.06163	4.07e-05	0.000610134	34	8	6:166058505:166066028:7524:+	GAPDHP72	GAPDHP72
7	480172	480694	peaks68554	3.5277	2.06163	4.07e-05	0.000610134	34	8	7:484107:496118:12012:-
7	36631381	36631655	peaks69670	2.18283	2.06163	0.00371109	0.0175588	17	4	7:36512941:36724549:211609:-	AOAH	AOAH
7	112481492	112482127	peaks71507	4.30175	2.06163	6.5e-09	5.21e-07	68	16	7:112480853:112491062:10210:+	LSMEM1	LSMEM1
8	15967544	15967902	peaks72584	4.24377	2.06163	0.00371109	0.0175588	17	4	8:15896267:15967950:71684:-
8	24018601	24018876	peaks72923	5.08698	2.06163	0.00371109	0.0175588	17	4	8:24076997:24077158:162:-	RNU1-148P	RNU1-148P
8	30339723	30340037	peaks73155	2.45373	2.06163	0.00371109	0.0175588	17	4	8:30331961:30332277:317:-
8	32980791	32981131	peaks73256	3.06762	2.06163	0.00371109	0.0175588	17	4	8:32927913:33045445:117533:+
8	116980418	116980664	peaks75428	1.98811	2.06163	0.00371109	0.0175588	17	4	8:116950273:117176714:226442:+	SLC30A8	SLC30A8
9	77224919	77225214	peaks77735	3.31786	2.06163	0.00371109	0.0175588	17	4	9:77177445:77421537:244093:+	VPS13A	VPS13A
9	103789956	103790354	peaks78653	2.45373	2.06163	0.00371109	0.0175588	17	4	9:103689473:103689577:105:-	RNA5SP291	RNA5SP291
9	128786960	128787200	peaks79798	3.90857	2.06163	0.00371109	0.0175588	17	4	9:128787253:128810430:23178:+	TBC1D13	TBC1D13
9	135222160	135222543	peaks80044	2.34429	2.06163	0.00371109	0.0175588	17	4	9:135204722:135237597:32876:-
X	67545637	67545996	peaks81185	2.45373	2.06163	0.00371109	0.0175588	17	4	X:67544021:67730619:186599:+	AR	AR
1	226483354	226483832	peaks7109	6.03895	2.05509	1.9e-07	8.66e-06	55	13	1:226493188:226493489:302:-	CDKN2AIPNLP1	CDKN2AIPNLP1
16	57377477	57377761	peaks28118	4.05523	2.05509	1.9e-07	8.66e-06	55	13	16:57372477:57385044:12568:+	CX3CL1	CX3CL1
2	168515622	168516025	peaks40225	6.04732	2.05509	1.9e-07	8.66e-06	55	13	2:168456249:168775134:318886:+	CERS6	CERS6
X	40175827	40176363	peaks80915	4.73958	2.05509	1.9e-07	8.66e-06	55	13	X:40049815:40177329:127515:-	BCOR	BCOR
14	98622333	98622909	peaks24274	6.29597	2.05217	1.52e-05	0.00028561	38	9	14:98711613:98717761:6149:+	LINC02914	LINC02914
14	103436459	103436777	peaks24457	5.68592	2.05217	1.52e-05	0.00028561	38	9	14:103385377:103503831:118455:+	MARK3	MARK3
16	46746935	46747490	peaks27858	3.61144	2.05217	1.52e-05	0.00028561	38	9	16:46702282:46790407:88126:-	MYLK3	MYLK3
19	55173936	55174262	peaks35228	3.02759	2.05217	1.52e-05	0.00028561	38	9	19:55171196:55180289:9094:-	SYT5	SYT5
2	118882806	118883224	peaks38831	7.94773	2.05217	1.52e-05	0.00028561	38	9	2:118842171:118847648:5478:-	EN1	EN1
2	140654578	140655028	peaks39284	3.69136	2.05217	1.52e-05	0.00028561	38	9	2:140683360:140683888:529:-	COPRSP1	COPRSP1
5	108386527	108386920	peaks60685	7.74003	2.05217	9.52e-10	1.02e-07	76	18	5:108382156:108418016:35861:+
5	150001635	150001894	peaks62142	7.20021	2.05217	1.52e-05	0.00028561	38	9	5:150000046:150053142:53097:+	HMGXB3	HMGXB3
11	119095504	119095790	peaks15080	9.15312	2.04945	7.24e-08	3.89e-06	59	14	11:119093874:119095465:1592:-	H2AX	H2AX
2	200319865	200320604	peaks41274	3.13014	2.04945	7.24e-08	3.89e-06	59	14	2:200305881:200482264:176384:+	SPATS2L	SPATS2L
6	1901661	1901936	peaks63190	16.9245	2.04945	7.24e-08	3.89e-06	59	14	6:1623806:2245605:621800:-	GMDS	GMDS
1	116334228	116334511	peaks4111	2.01715	2.04456	0.00133727	0.00834835	21	5	1:116289237:116297621:8385:-
1	163973976	163974312	peaks4874	4.24377	2.04456	0.00133727	0.00834835	21	5	1:163923670:163923873:204:+	U3	U3
11	99424499	99424974	peaks14421	2.45373	2.04456	0.00133727	0.00834835	21	5	11:99020949:100358885:1337937:+	CNTN5	CNTN5
13	100694975	100695222	peaks21669	5.22366	2.04456	0.00133727	0.00834835	21	5	13:100708325:101059286:350962:+	NALCN-AS1	NALCN-AS1
14	23069050	23069346	peaks22167	2.8569	2.04456	0.00133727	0.00834835	21	5	14:23058564:23095614:37051:-	ACIN1	ACIN1
14	36581286	36581559	peaks22483	4.35776	2.04456	0.00133727	0.00834835	21	5	14:36580004:36582614:2611:-	NKX2-8	NKX2-8
16	51762305	51762744	peaks27960	2.09941	2.04456	0.00133727	0.00834835	21	5	16:51755325:51788208:32884:+	LINC01571	LINC01571
17	41959602	41959850	peaks30393	2.82979	2.04456	0.00133727	0.00834835	21	5	17:41966763:41977740:10978:+	CNP	CNP
19	14571856	14572091	peaks34235	5.14907	2.04456	0.00133727	0.00834835	21	5	19:14566078:14572066:5989:-	NDUFB7	NDUFB7
19	18231420	18231657	peaks34368	2.83225	2.04456	0.00133727	0.00834835	21	5	19:18207965:18248200:40236:-	PDE4C	PDE4C
2	24996922	24997201	peaks36064	4.21228	2.04456	5.72e-06	0.000133675	42	10	2:24971390:25039716:68327:+	DNAJC27-AS1	DNAJC27-AS1
2	176056117	176056402	peaks40496	4.24377	2.04456	0.00133727	0.00834835	21	5	2:176077472:176083962:6491:-	EVX2	EVX2
2	227744098	227744443	peaks42377	2.41007	2.04456	0.00133727	0.00834835	21	5	2:227745894:227746220:327:+	SCYGR8	SCYGR8
21	46474156	46474599	peaks46022	4.24377	2.04456	0.00133727	0.00834835	21	5	21:46462471:46469306:6836:+	DIP2A-IT1	DIP2A-IT1
3	150865262	150865512	peaks51881	5.06292	2.04456	0.00133727	0.00834835	21	5	3:150852484:151080726:228243:+	CLRN1-AS1	CLRN1-AS1
5	14714474	14714854	peaks58338	2.69703	2.04456	0.00133727	0.00834835	21	5	5:14704800:14871778:166979:-	ANKH	ANKH
5	93746571	93746911	peaks60271	3.31786	2.04456	0.00133727	0.00834835	21	5	5:93741640:93743500:1861:+
6	122130120	122130409	peaks66662	4.24377	2.04456	0.00133727	0.00834835	21	5	6:122211648:122211811:164:+	RNU1-18P	RNU1-18P
7	47362330	47362585	peaks70129	3.87515	2.04456	0.00133727	0.00834835	21	5	7:47275154:47582558:307405:-	TNS3	TNS3
7	67128633	67128887	peaks70390	4.74794	2.04456	0.00133727	0.00834835	21	5	7:67114322:67114397:76:-	MIR4650-1	MIR4650-1
8	25085105	25085520	peaks72955	2.28087	2.04456	0.00133727	0.00834835	21	5	8:25141394:25141968:575:-
X	23782925	23783171	peaks80735	9.15378	2.04456	2.76e-08	1.77e-06	63	15	X:23772992:23782956:9965:-
X	50202423	50202688	peaks81105	2.94517	2.04456	0.00133727	0.00834835	21	5	X:50202713:50351914:149202:+	CCNB3	CCNB3
X	51803024	51803492	peaks81117	3.31786	2.04456	0.00133727	0.00834835	21	5	X:51803007:51902354:99348:+	MAGED1	MAGED1
18	63336073	63336705	peaks33440	6.30866	2.04025	1.05e-08	7.79e-07	67	16	18:63327726:63367228:39503:-	KDSR	KDSR
13	65913334	65913655	peaks20995	4.12147	2.0383	2.15e-06	6.11e-05	46	11	13:65941073:65973699:32627:+
6	136995463	136995800	peaks67165	6.59391	2.0383	2.15e-06	6.11e-05	46	11	6:136995170:136999504:4335:+
2	183283129	183283462	peaks40747	7.32699	2.03645	4.02e-09	3.49e-07	71	17	2:183260642:183261046:405:+	LIN28AP1	LIN28AP1
1	39886748	39887006	peaks1445	3.11726	2.03306	0.000487882	0.00397751	25	6	1:39838110:39883511:45402:-	TRIT1	TRIT1
1	178932322	178932645	peaks5404	4.94496	2.03306	0.000487882	0.00397751	25	6	1:178725165:178921842:196678:+	RALGPS2	RALGPS2
1	181166521	181166816	peaks5492	6.24904	2.03306	0.000487882	0.00397751	25	6	1:181174484:181182208:7725:+	LINC01732	LINC01732
1	203756606	203756849	peaks6142	3.0003	2.03306	0.000487882	0.00397751	25	6	1:203765177:203776372:11196:+	LAX1	LAX1
11	19742668	19742924	peaks12411	4.01658	2.03306	0.000487882	0.00397751	25	6	11:19760004:19760083:80:-	MIR4694	MIR4694
11	74037256	74037529	peaks13703	3.74584	2.03306	0.000487882	0.00397751	25	6	11:74012718:74171210:158493:-	C2CD3	C2CD3
11	74398540	74398883	peaks13713	5.22366	2.03306	0.000487882	0.00397751	25	6	11:74398825:74416379:17555:+
11	78935552	78935953	peaks13905	3.31786	2.03306	0.000487882	0.00397751	25	6	11:78652829:79441030:788202:-	TENM4	TENM4
11	105110939	105111313	peaks14604	3.50182	2.03306	0.000487882	0.00397751	25	6	11:105041326:105101431:60106:-,11:105092469:105101431:8963:-	CARD16,	CARD16,
12	75130854	75131131	peaks17821	7.31505	2.03306	0.000487882	0.00397751	25	6	12:75040077:75209839:169763:-	KCNC2	KCNC2
13	48600758	48601245	peaks20773	2.31163	2.03306	0.000487882	0.00397751	25	6	13:48576974:48590587:13614:-	LINC00462	LINC00462
14	95195318	95195670	peaks24209	2.08638	2.03306	0.000487882	0.00397751	25	6	14:95181940:95319908:137969:-	CLMN	CLMN
16	59120388	59120748	peaks28210	4.01669	2.03306	0.000487882	0.00397751	25	6	16:59088837:59089091:255:+	RPS27P27	RPS27P27
2	10908329	10908573	peaks35619	2.20134	2.03306	0.000487882	0.00397751	25	6	2:10911934:10914225:2292:+	KCNF1	KCNF1
2	15675412	15675652	peaks35776	3.34772	2.03306	0.000487882	0.00397751	25	6	2:15668684:15680484:11801:-
2	166696897	166697631	peaks40198	2.8569	2.03306	0.000487882	0.00397751	25	6	2:166403573:166611482:207910:-	SCN7A	SCN7A
21	38622483	38622772	peaks45725	2.73064	2.03306	0.000487882	0.00397751	25	6	21:38380027:38661780:281754:-	ERG	ERG
3	71087433	71087779	peaks49562	3.63561	2.03306	0.000487882	0.00397751	25	6	3:70954693:71583978:629286:-	FOXP1	FOXP1
6	14123056	14123398	peaks63798	2.91681	2.03306	0.000487882	0.00397751	25	6	6:14117256:14136918:19663:+	CD83	CD83
6	78911178	78911734	peaks65589	2.8569	2.03306	0.000487882	0.00397751	25	6	6:78867551:78946440:78890:+	IRAK1BP1	IRAK1BP1
6	157551009	157551499	peaks68089	2.45373	2.03306	0.000487882	0.00397751	25	6	6:157381133:157678157:297025:+	ZDHHC14	ZDHHC14
9	1172210	1172615	peaks76641	3.00342	2.03306	0.000487882	0.00397751	25	6	9:1164414:1164867:454:-	RPS27AP14	RPS27AP14
9	80553064	80553319	peaks77832	4.3247	2.03306	0.000487882	0.00397751	25	6	9:80563571:80564630:1060:-	MTCO1P51	MTCO1P51
X	45436185	45436477	peaks80998	2.60265	2.03306	0.000487882	0.00397751	25	6	X:45381527:45381995:469:-	PLLPP1	PLLPP1
1	32789405	32789645	peaks1234	7.1452	2.02479	0.00017964	0.00187752	29	7	1:32775237:32818031:42795:-	YARS1	YARS1
1	242012105	242012450	peaks7635	4.5862	2.02479	0.00017964	0.00187752	29	7	1:241995490:241999098:3609:-	MAP1LC3C	MAP1LC3C
10	63476585	63476859	peaks9677	6.0984	2.02479	0.00017964	0.00187752	29	7	10:63167221:63521850:354630:-	JMJD1C	JMJD1C
10	102420835	102421108	peaks10851	3.65116	2.02479	0.00017964	0.00187752	29	7	10:102419189:102423136:3948:+	FBXL15	FBXL15
10	113284753	113285276	peaks11232	3.51903	2.02479	0.00017964	0.00187752	29	7	10:113353425:113353484:60:+	RNU7-165P	RNU7-165P
11	81700049	81700396	peaks13970	3.31786	2.02479	0.00017964	0.00187752	29	7	11:81842435:81842669:235:-
12	3151728	3152124	peaks15754	2.73255	2.02479	0.00017964	0.00187752	29	7	12:3149797:3151476:1680:+	TSPAN9-IT1	TSPAN9-IT1
14	101364943	101365365	peaks24372	2.54499	2.02479	0.00017964	0.00187752	29	7	14:101324167:101335525:11359:-
2	240871283	240871624	peaks42968	3.25127	2.02479	0.00017964	0.00187752	29	7	2:240868824:240880502:11679:+	AGXT	AGXT
4	31520678	31520987	peaks54348	6.66753	2.02479	1.17e-07	5.8e-06	58	14	4:31506422:31558831:52410:+	LINC02501	LINC02501
4	172682905	172683208	peaks57530	5.85443	2.02479	0.00017964	0.00187752	29	7	4:172380028:172380487:460:-
5	57660731	57661052	peaks59282	4.70186	2.02479	0.00017964	0.00187752	29	7	5:57650632:57750255:99624:+
5	103804739	103805410	peaks60577	12.9841	2.02479	8.68e-11	1.3e-08	87	21	5:103880129:103891433:11305:-
6	27096607	27097231	peaks64351	3.31786	2.02479	0.00017964	0.00187752	29	7	6:27109790:27109980:191:-	RNU2-62P	RNU2-62P
8	66962391	66962900	peaks73967	2.99533	2.02479	0.00017964	0.00187752	29	7	8:66946501:66962591:16091:-	TCF24	TCF24
1	15985492	15986025	peaks542	4.94469	2.02147	4.46e-08	2.61e-06	62	15	1:15988182:15988441:260:+
10	73785269	73785607	peaks9977	5.95632	2.01856	6.66e-05	0.000885068	33	8	10:73785606:73801797:16192:+	ZSWIM8	ZSWIM8
10	93030431	93030737	peaks10564	4.63654	2.01856	6.66e-05	0.000885068	33	8	10:93059663:93060426:764:-	CYP26C1-DT	CYP26C1-DT
18	5542552	5542844	peaks32012	4.26272	2.01856	6.66e-05	0.000885068	33	8	18:5392381:5630700:238320:-	EPB41L3	EPB41L3
18	55234521	55234864	peaks33122	7.83674	2.01856	6.66e-05	0.000885068	33	8	18:55222185:55664787:442603:-	TCF4	TCF4
2	27050923	27051644	peaks36145	6.241	2.01856	1.7e-08	1.17e-06	66	16	2:27042364:27070622:28259:+	AGBL5	AGBL5
2	173432227	173432509	peaks40397	3.73922	2.01856	6.66e-05	0.000885068	33	8	2:173431349:173431812:464:-	JPT1P1	JPT1P1
22	39677987	39678497	peaks46876	5.50737	2.01856	6.66e-05	0.000885068	33	8	22:39570753:39689735:118983:+	CACNA1I	CACNA1I
3	9154154	9154492	peaks47388	3.69136	2.01856	6.66e-05	0.000885068	33	8	3:9192493:9194453:1961:+	SRGAP3-AS2	SRGAP3-AS2
4	108492843	108493240	peaks55942	4.05342	2.01856	6.66e-05	0.000885068	33	8	4:108417705:108419763:2059:-	EXOC7P1	EXOC7P1
5	65480349	65480667	peaks59518	3.40095	2.01856	6.66e-05	0.000885068	33	8	5:65148738:65481920:333183:-	ADAMTS6	ADAMTS6
7	122056877	122057156	peaks71771	5.05478	2.01856	6.66e-05	0.000885068	33	8	7:121873089:122062036:188948:+	PTPRZ1	PTPRZ1
7	144835980	144836247	peaks72292	5.81914	2.01856	6.66e-05	0.000885068	33	8	7:144451941:144836395:384455:-	TPK1	TPK1
X	119692345	119692634	peaks81573	3.89291	2.01856	6.66e-05	0.000885068	33	8	X:119615724:119693370:77647:-	SEPTIN6	SEPTIN6
X	141733280	141733818	peaks81787	2.99533	2.01856	6.66e-05	0.000885068	33	8	X:141697411:141698739:1329:-	SPANXD	SPANXD
13	93736169	93736553	peaks21429	11.2952	2.01599	6.49e-09	5.22e-07	70	17	13:93818424:93836144:17721:-	GPC6-AS2	GPC6-AS2
1	204807092	204807434	peaks6190	9.92035	2.01369	2.48e-05	0.000417493	37	9	1:204828651:205022822:194172:+	NFASC	NFASC
17	35487217	35487742	peaks30257	3.77435	2.01369	2.48e-05	0.000417493	37	9	17:35464249:35537678:73430:-	SLFN12L	SLFN12L
2	203740872	203741159	peaks41409	2.46494	2.01369	2.48e-05	0.000417493	37	9	2:203764295:203765593:1299:-	KRT18P39	KRT18P39
5	163649698	163650312	peaks62584	4.24377	2.01369	2.48e-05	0.000417493	37	9	5:163597352:163612516:15165:-
12	56900563	56900907	peaks17266	4.57143	2.00979	9.31e-06	0.000195219	41	10	12:56822985:56874268:51284:+
6	164048960	164049270	peaks68395	4.83244	2.00979	9.31e-06	0.000195219	41	10	6:164084023:164085661:1639:-
14	102592106	102592427	peaks24417	4.18608	2.00659	3.5e-06	9.07e-05	45	11	14:102592649:102730561:137913:+	RCOR1	RCOR1
19	48900202	48900525	peaks35095	5.4429	2.00391	1.32e-06	4.17e-05	49	12	19:48900050:48923473:23424:+	NUCB1	NUCB1
8	120687765	120688200	peaks75647	8.0236	2.00391	1.32e-06	4.17e-05	49	12	8:120535745:120813273:277529:-	SNTB1	SNTB1
1	28860550	28860940	peaks1060	5.99032	1.9997	1.89e-07	8.64e-06	57	14	1:28870483:28877336:6854:-
14	65206487	65206842	peaks23273	8.96572	1.9997	1.89e-07	8.64e-06	57	14	14:65197254:65222443:25190:-	LINC02324	LINC02324
6	17584040	17584611	peaks64018	8.8786	1.99801	7.2e-08	3.88e-06	61	15	6:17582034:17582305:272:+	SUMO2P13	SUMO2P13
9	134449684	134449995	peaks80012	7.41298	1.99653	2.74e-08	1.76e-06	65	16	9:134505472:134521442:15971:+
1	10714962	10715510	peaks351	3.28165	1.97417	0.000108629	0.00128356	32	8	1:10636604:10796650:160047:-	CASZ1	CASZ1
1	39596250	39596552	peaks1430	3.8667	1.97417	0.000802535	0.00571294	24	6	1:39560709:39576790:16082:-	PABPC4	PABPC4
1	48721085	48721347	peaks1792	2.11336	1.97417	0.000802535	0.00571294	24	6	1:48727519:48776969:49451:-	BEND5	BEND5
1	56223915	56224261	peaks2070	4.5862	1.97417	0.000802535	0.00571294	24	6	1:56154545:56477687:323143:-
1	59221180	59221528	peaks2223	3.12866	1.97417	0.000802535	0.00571294	24	6	1:59131932:59296491:164560:-	FGGY-DT	FGGY-DT
1	75953661	75953981	peaks2776	2.0956	1.97417	0.000294049	0.00272263	28	7	1:75926454:76019356:92903:+
1	115930087	115930417	peaks4099	3.31786	1.97417	0.00620343	0.0254636	16	4	1:115904855:115931616:26762:+	LINC01649	LINC01649
1	152943708	152943945	peaks4504	4.12589	1.97417	0.00620343	0.0254636	16	4	1:152947206:152949255:2050:+	SPRR5	SPRR5
1	179977204	179977470	peaks5440	1.66414	1.97417	0.0177802	0.0551563	12	3	1:179954674:180114880:160207:+	CEP350	CEP350
1	193881711	193881968	peaks5805	1.53736	1.97417	0.0177802	0.0551563	12	3	1:193756815:193757267:453:-	RPL23AP22	RPL23AP22
1	198229320	198229602	peaks5869	2.45373	1.97417	0.00620343	0.0254636	16	4	1:198156994:198322420:165427:+	NEK7	NEK7
1	203227958	203228227	peaks6100	2.63217	1.97417	0.00620343	0.0254636	16	4	1:203212827:203273641:60815:-	CHIT1	CHIT1
1	225485469	225485800	peaks7073	3.06762	1.97417	0.00620343	0.0254636	16	4	1:225486765:225653142:166378:-	ENAH	ENAH
1	227043678	227044131	peaks7137	9.55829	1.97417	0.000294049	0.00272263	28	7	1:226989865:227318492:328628:-	CDC42BPA	CDC42BPA
1	240352938	240353176	peaks7566	3.13666	1.97417	4.04e-05	0.000607089	36	9	1:240341385:240341477:93:+	Y_RNA	Y_RNA
10	48767734	48768245	peaks9236	2.96011	1.97417	0.000802535	0.00571294	24	6	10:48745545:48746128:584:-	RPL13AP19	RPL13AP19
10	62545060	62545318	peaks9617	3.12866	1.97417	0.00221434	0.0121188	20	5	10:62520448:62672011:151564:+	LINC02929	LINC02929
10	71053229	71053565	peaks9869	2.57203	1.97417	0.00221434	0.0121188	20	5	10:70918766:70958697:39932:+	LINC02622	LINC02622
11	28787561	28788113	peaks12610	10.1142	1.97417	2.13e-06	6.07e-05	48	12	11:28702607:29064322:361716:+	LINC02742	LINC02742
11	46389310	46389609	peaks13023	6.47757	1.97417	1.51e-05	0.000283859	40	10	11:46383789:46391776:7988:-	CHRM4	CHRM4
11	68890628	68891084	peaks13543	2.28087	1.97417	0.000802535	0.00571294	24	6	11:68891276:68903835:12560:-	MRPL21	MRPL21
11	84963168	84963440	peaks14045	4.98604	1.97417	0.000802535	0.00571294	24	6	11:84936689:84955705:19017:+
11	87840793	87841162	peaks14166	3.41244	1.97417	0.000802535	0.00571294	24	6	11:87816999:87817567:569:+
11	127670662	127671207	peaks15419	5.37314	1.97417	5.67e-06	0.000133147	44	11	11:127657568:127657877:310:+
12	78229687	78229938	peaks17971	3.31786	1.97417	0.00620343	0.0254636	16	4	12:77324641:78213010:888370:+	NAV3	NAV3
12	82650721	82651067	peaks18094	4.01669	1.97417	0.000294049	0.00272263	28	7	12:82673070:82686632:13563:-
12	82695099	82695338	peaks18096	6.09818	1.97417	0.000294049	0.00272263	28	7	12:82686880:83134870:447991:+	TMTC2	TMTC2
12	109811733	109812000	peaks19035	3.37774	1.97417	0.00221434	0.0121188	20	5	12:109783087:109833406:50320:-	TRPV4	TRPV4
13	27170522	27170760	peaks19855	3.36034	1.97417	0.000294049	0.00272263	28	7	13:27066156:27171811:105656:-	USP12	USP12
13	50140385	50140648	peaks20822	3.48332	1.97417	0.00620343	0.0254636	16	4	13:50125816:50128463:2648:+
13	66835097	66835545	peaks21011	2.45373	1.97417	0.00221434	0.0121188	20	5	13:66825169:66915031:89863:+	PCDH9-AS2	PCDH9-AS2
13	76797950	76798197	peaks21186	1.43184	1.97417	0.00620343	0.0254636	16	4	13:76833839:76846594:12756:+
13	108496044	108496545	peaks21887	2.45373	1.97417	0.000802535	0.00571294	24	6	13:108480226:108481817:1592:+	HCFC2P1	HCFC2P1
14	22251377	22251664	peaks22118	3.29774	1.97417	0.00620343	0.0254636	16	4	14:22265749:22266264:516:+	TRAV37	TRAV37
14	30210145	30210389	peaks22261	2.2822	1.97417	0.00221434	0.0121188	20	5	14:29576479:30191898:615420:-	PRKD1	PRKD1
14	32576275	32576568	peaks22347	2.99533	1.97417	0.00620343	0.0254636	16	4	14:32329298:32837684:508387:+	AKAP6	AKAP6
14	58978203	58978495	peaks23047	4.31766	1.97417	0.00620343	0.0254636	16	4	14:58646631:59184247:537617:+	LINC01500	LINC01500
14	60625550	60625976	peaks23102	9.55829	1.97417	0.000294049	0.00272263	28	7	14:60639216:60642589:3374:+	SALRNA1	SALRNA1
14	72580722	72581005	peaks23561	2.34827	1.97417	0.000802535	0.00571294	24	6	14:72552580:72595125:42546:-
14	75559823	75560203	peaks23688	7.79989	1.97417	1.16e-07	5.76e-06	60	15	14:75578620:75663214:84595:+	FLVCR2	FLVCR2
14	79960549	79960788	peaks23826	1.66414	1.97417	0.052962	0.121905	8	2	14:79893080:79974169:81090:-
14	91884696	91884945	peaks24111	1.46213	1.97417	0.0177802	0.0551563	12	3	14:91869411:91947987:78577:-	FBLN5	FBLN5
14	105454076	105454326	peaks24515	2.15765	1.97417	0.052962	0.121905	8	2	14:105419820:105470729:50910:+	MTA1	MTA1
15	37204644	37204975	peaks24708	3.31786	1.97417	0.00620343	0.0254636	16	4	15:37216617:37216898:282:+	Metazoa_SRP	Metazoa_SRP
15	40126833	40127108	peaks24882	2.75819	1.97417	0.00620343	0.0254636	16	4	15:40133768:40135214:1447:-
15	42049761	42050073	peaks24960	2.13377	1.97417	0.00620343	0.0254636	16	4	15:41981394:42051190:69797:-	PLA2G4E	PLA2G4E
16	53865314	53865585	peaks27997	3.31666	1.97417	0.00221434	0.0121188	20	5	16:53701692:54158512:456821:+	FTO	FTO
16	60478890	60479161	peaks28234	5.22366	1.97417	0.00620343	0.0254636	16	4	16:60486819:60523250:36432:-
16	87777741	87778109	peaks29112	10.6014	1.97417	2.45e-09	2.29e-07	76	19	16:87773304:87779374:6071:-
16	88812090	88812423	peaks29157	2.05204	1.97417	1.51e-05	0.000283859	40	10	16:88809339:88811937:2599:-	APRT	APRT
17	29959337	29959857	peaks30114	5.22366	1.97417	0.000108629	0.00128356	32	8	17:29929200:30108452:179253:+	EFCAB5	EFCAB5
17	32568671	32568948	peaks30182	2.20711	1.97417	0.00221434	0.0121188	20	5	17:32492522:32877177:384656:-	MYO1D	MYO1D
17	33203839	33204085	peaks30203	2.08638	1.97417	0.00620343	0.0254636	16	4	17:33013087:34174964:1161878:-	ASIC2	ASIC2
17	55681397	55681662	peaks30817	4.08047	1.97417	0.00620343	0.0254636	16	4	17:55719627:55732121:12495:-	TMEM100	TMEM100
17	70956458	70956696	peaks31396	1.66414	1.97417	0.052962	0.121905	8	2	17:71011997:71013587:1591:+
18	13462777	13463164	peaks32313	2.45373	1.97417	0.00620343	0.0254636	16	4	18:13217498:13652755:435258:+	LDLRAD4	LDLRAD4
18	22176724	22177047	peaks32377	2.04046	1.97417	0.00221434	0.0121188	20	5	18:22175465:22176662:1198:-
18	25884530	25884814	peaks32564	2.45373	1.97417	0.00620343	0.0254636	16	4	18:25818234:25818532:299:-	RN7SL97P	RN7SL97P
18	32531189	32531468	peaks32681	3.31786	1.97417	0.00221434	0.0121188	20	5	18:32511663:32514634:2972:+	WBP11P1	WBP11P1
18	42107900	42108388	peaks32838	3.31786	1.97417	0.00620343	0.0254636	16	4	18:42105729:42115538:9810:-
18	59232844	59233098	peaks33287	6.44689	1.97417	0.000802535	0.00571294	24	6	18:59220158:59230774:10617:+	GRP	GRP
18	68693576	68693886	peaks33536	3.31786	1.97417	0.0177802	0.0551563	12	3	18:68673688:68715108:41421:-	TMX3	TMX3
18	79357837	79358109	peaks33703	3.31786	1.97417	0.0177802	0.0551563	12	3	18:79069285:79378287:309003:+	ATP9B	ATP9B
19	40622654	40622901	peaks34689	3.03083	1.97417	0.0177802	0.0551563	12	3	19:40592883:40629818:36936:+	LTBP4	LTBP4
2	26284055	26284396	peaks36107	8.85917	1.97417	2.13e-06	6.07e-05	48	12	2:26298570:26306340:7771:+
2	72911180	72911630	peaks37869	3.25127	1.97417	0.000802535	0.00571294	24	6	2:72916260:72936071:19812:+	EMX1	EMX1
2	112343755	112343999	peaks38710	2.45373	1.97417	0.00620343	0.0254636	16	4	2:112346011:112346258:248:+
2	202609816	202610099	peaks41376	4.24377	1.97417	0.00620343	0.0254636	16	4	2:202614214:202614704:491:+	MTCO1P17	MTCO1P17
2	205885547	205885827	peaks41528	3.41825	1.97417	1.51e-05	0.000283859	40	10	2:205900630:205900958:329:+	RN7SKP178	RN7SKP178
2	209638348	209638756	peaks41620	9.73977	1.97417	5.28e-11	8.56e-09	92	23	2:209424047:209734147:310101:+	MAP2	MAP2
2	215105701	215105958	peaks41745	3.40007	1.97417	4.04e-05	0.000607089	36	9	2:214931542:215138626:207085:-	ABCA12	ABCA12
2	220749357	220749741	peaks42063	2.45373	1.97417	0.00620343	0.0254636	16	4	2:220776818:220855873:79056:+
2	225841282	225841656	peaks42271	2.8237	1.97417	0.00221434	0.0121188	20	5	2:225761559:225762112:554:+
20	7214070	7214623	peaks43262	2.41007	1.97417	0.00221434	0.0121188	20	5	20:7146467:7254202:107736:-	LINC01428	LINC01428
20	9262870	9263158	peaks43340	2.45373	1.97417	0.0177802	0.0551563	12	3	20:9067825:9504593:436769:+	PLCB4	PLCB4
20	12883021	12883320	peaks43469	5.22366	1.97417	0.00221434	0.0121188	20	5	20:12934877:12937097:2221:-
20	17911043	17911307	peaks43584	6.63075	1.97417	5.67e-06	0.000133147	44	11	20:17903762:17903861:100:+	RNU6-192P	RNU6-192P
20	19904741	19905003	peaks43634	2.41388	1.97417	0.00620343	0.0254636	16	4	20:19757606:20002457:244852:+	RIN2	RIN2
20	41618824	41619082	peaks44194	1.61572	1.97417	0.052962	0.121905	8	2	20:41402083:41618384:216302:-	CHD6	CHD6
22	27312642	27312918	peaks46344	1.51959	1.97417	0.00620343	0.0254636	16	4	22:27307777:27318501:10725:+	LINC02554	LINC02554
3	13689649	13690029	peaks47580	3.34316	1.97417	0.00221434	0.0121188	20	5	3:13650696:13746638:95943:+	LINC00620	LINC00620
3	13780768	13781346	peaks47581	2.31163	1.97417	0.000802535	0.00571294	24	6	3:13816258:13880071:63814:-	WNT7A	WNT7A
3	21614155	21614515	peaks47814	2.12877	1.97417	0.00221434	0.0121188	20	5	3:21412218:22373321:961104:-	ZNF385D	ZNF385D
3	29027113	29027350	peaks48076	3.31786	1.97417	0.00620343	0.0254636	16	4	3:29087396:29088599:1204:+	MESTP4	MESTP4
3	57747091	57747483	peaks49108	2.15765	1.97417	0.00221434	0.0121188	20	5	3:57755450:57930003:174554:+	SLMAP	SLMAP
3	59798261	59798737	peaks49211	3.84138	1.97417	0.000294049	0.00272263	28	7	3:59809269:59811310:2042:+
3	69848413	69848703	peaks49541	2.54227	1.97417	0.00620343	0.0254636	16	4	3:69739456:69968336:228881:+	MITF	MITF
3	154885021	154885280	peaks52044	2.98532	1.97417	5.67e-06	0.000133147	44	11	3:154827016:154861017:34002:-
3	157938395	157938632	peaks52201	3.31786	1.97417	0.00620343	0.0254636	16	4	3:157930492:157930725:234:-	RN7SKP46	RN7SKP46
3	182981130	182981378	peaks52890	1.66414	1.97417	0.00620343	0.0254636	16	4	3:182938074:182985953:47880:-	DCUN1D1	DCUN1D1
4	4333286	4333743	peaks53628	2.94517	1.97417	0.000802535	0.00571294	24	6	4:4321962:4334182:12221:+
4	7235152	7235424	peaks53738	1.64275	1.97417	0.00620343	0.0254636	16	4	4:7192538:7742836:550299:+	SORCS2	SORCS2
4	19710742	19711009	peaks54032	4.44122	1.97417	0.000802535	0.00571294	24	6	4:19747179:19754591:7413:-
4	23586290	23586622	peaks54153	2.28087	1.97417	0.00620343	0.0254636	16	4	4:23560923:23768652:207730:+
4	87489911	87490175	peaks55520	4.24377	1.97417	0.00221434	0.0121188	20	5	4:87460807:87462280:1474:-
4	100558392	100558717	peaks55754	2.45373	1.97417	0.00221434	0.0121188	20	5	4:100395341:100880126:484786:-	EMCN	EMCN
4	105569117	105569371	peaks55857	4.24377	1.97417	0.00221434	0.0121188	20	5	4:105561591:105570238:8648:+	ARHGEF38-IT1	ARHGEF38-IT1
4	112049822	112050171	peaks56066	4.52518	1.97417	0.000294049	0.00272263	28	7	4:112068010:112068526:517:+	CCDC34P1	CCDC34P1
4	163680481	163680961	peaks57320	8.22579	1.97417	8.06e-07	2.81e-05	52	13	4:163524298:164384050:859753:-	MARCHF1	MARCHF1
4	181541450	181541712	peaks57741	3.31786	1.97417	0.00620343	0.0254636	16	4	4:181522666:181523001:336:+
5	75624328	75624636	peaks59832	2.34429	1.97417	0.00620343	0.0254636	16	4	5:75611182:75681773:70592:+	ANKDD1B	ANKDD1B
5	89613359	89613653	peaks60161	1.66414	1.97417	0.0177802	0.0551563	12	3	5:89581209:89677701:96493:+	LINC02161	LINC02161
5	96903247	96903698	peaks60424	4.03705	1.97417	0.000108629	0.00128356	32	8	5:96875986:96919703:43718:+	ERAP2	ERAP2
5	113771545	113771982	peaks60918	3.29774	1.97417	0.000802535	0.00571294	24	6	5:113738106:113776837:38732:-
5	136132180	136132471	peaks61558	1.95082	1.97417	0.00620343	0.0254636	16	4	5:136132845:136188747:55903:+	SMAD5	SMAD5
5	141320313	141321037	peaks61745	8.91831	1.97417	4.41e-08	2.59e-06	64	16	5:141259884:141320784:60901:-	TAF7	TAF7
5	142799989	142800240	peaks61824	3.34316	1.97417	0.00221434	0.0121188	20	5	5:142770377:143229011:458635:+	ARHGAP26	ARHGAP26
5	147753708	147753966	peaks62018	1.7581	1.97417	0.00620343	0.0254636	16	4	5:147725551:147728464:2914:+
5	156402409	156402738	peaks62368	8.34255	1.97417	4.04e-05	0.000607089	36	9	5:156458398:156458507:110:-
5	174137116	174137460	peaks62957	3.31786	1.97417	0.00620343	0.0254636	16	4	5:174173101:174181814:8714:+
6	47414710	47415180	peaks65013	2.54227	1.97417	0.000294049	0.00272263	28	7	6:47374561:47397398:22838:-
6	48135650	48135959	peaks65023	5.22366	1.97417	0.000802535	0.00571294	24	6	6:48149203:48150005:803:-	HNRNPA3P4	HNRNPA3P4
6	84846055	84846414	peaks65759	1.66414	1.97417	0.0177802	0.0551563	12	3	6:84769010:84770219:1210:+
6	90537777	90538137	peaks65896	4.70186	1.97417	4.04e-05	0.000607089	36	9	6:90513573:90587086:73514:-	MAP3K7	MAP3K7
6	117600272	117600524	peaks66572	2.34827	1.97417	0.00620343	0.0254636	16	4	6:117560269:117602542:42274:-	GOPC	GOPC
6	143579680	143579936	peaks67498	2.44164	1.97417	0.00221434	0.0121188	20	5	6:143554325:143562031:7707:-	PHACTR2-AS1	PHACTR2-AS1
6	151161350	151161644	peaks67856	5.22366	1.97417	0.00620343	0.0254636	16	4	6:151196681:151197638:958:-
6	169546311	169546581	peaks68531	3.31786	1.97417	0.00620343	0.0254636	16	4	6:169426420:169452475:26056:-
7	2906568	2906977	peaks68664	5.22366	1.97417	0.00620343	0.0254636	16	4	7:2906142:3044228:138087:-	CARD11	CARD11
7	18355939	18356329	peaks68988	2.18754	1.97417	0.00620343	0.0254636	16	4	7:18086949:19002416:915468:+	HDAC9	HDAC9
7	35286496	35286736	peaks69624	3.63022	1.97417	0.000802535	0.00571294	24	6	7:35258381:35259729:1349:-
7	40865722	40866032	peaks69784	2.45373	1.97417	0.00620343	0.0254636	16	4	7:40135005:40860763:725759:+	SUGCT	SUGCT
7	42869521	42869760	peaks69910	8.16573	1.97417	0.000294049	0.00272263	28	7	7:42888973:42889413:441:+
7	48962777	48963098	peaks70226	10.3827	1.97417	0.000108629	0.00128356	32	8	7:48924547:48927454:2908:+	CDC14C	CDC14C
7	91035626	91035869	peaks70928	3.27661	1.97417	1.51e-05	0.000283859	40	10	7:91030149:91033725:3577:-
7	140348700	140348983	peaks72255	5.28068	1.97417	0.000294049	0.00272263	28	7	7:140293693:140404433:110741:-	SLC37A3	SLC37A3
7	157138762	157139111	peaks72445	6.39945	1.97417	0.000108629	0.00128356	32	8	7:157138926:157269370:130445:+	UBE3C	UBE3C
8	13306555	13306831	peaks72513	2.45373	1.97417	0.00620343	0.0254636	16	4	8:13083361:13604610:521250:-	DLC1	DLC1
8	22938282	22938781	peaks72848	2.92517	1.97417	0.000802535	0.00571294	24	6	8:22713251:23000000:286750:-	PEBP4	PEBP4
8	82287010	82287517	peaks74352	2.45373	1.97417	0.000802535	0.00571294	24	6	8:82291624:82292379:756:-	HNRNPA1P4	HNRNPA1P4
8	103247142	103247442	peaks75091	2.44164	1.97417	0.0177802	0.0551563	12	3	8:103228425:103229314:890:-
8	107979901	107980208	peaks75256	2.45373	1.97417	0.00620343	0.0254636	16	4	8:107983116:107983965:850:+	NRBF2P4	NRBF2P4
8	138936388	138936748	peaks76484	3.31786	1.97417	0.00221434	0.0121188	20	5	8:138588235:138914041:325807:-	COL22A1	COL22A1
9	100083580	100083816	peaks78620	2.45373	1.97417	0.00620343	0.0254636	16	4	9:99979185:100099052:119868:-	ERP44	ERP44
9	136400313	136400682	peaks80072	5.43445	1.97417	0.000294049	0.00272263	28	7	9:136375567:136400176:24610:-	SNAPC4	SNAPC4
X	31126260	31126540	peaks80814	7.71935	1.97417	4.04e-05	0.000607089	36	9	X:31097677:33339609:2241933:-	DMD	DMD
X	68508953	68509225	peaks81199	4.20382	1.97417	0.000802535	0.00571294	24	6	X:68498562:68537282:38721:+	YIPF6	YIPF6
X	70055733	70056059	peaks81215	4.24377	1.97417	0.00221434	0.0121188	20	5	X:70040542:70049938:9397:-	AWAT2	AWAT2
X	72238789	72239056	peaks81241	3.31786	1.97417	0.000802535	0.00571294	24	6	X:72204657:72239027:34371:-	ERCC6L	ERCC6L
X	104331056	104331299	peaks81391	8.46828	1.97417	3.05e-07	1.29e-05	56	14	X:104250038:104254933:4896:-	ESX1	ESX1
X	150581206	150581662	peaks81870	5.23568	1.97417	4.04e-05	0.000607089	36	9	X:150568417:150673143:104727:+	MTM1	MTM1
X	151396474	151397030	peaks81879	6.01742	1.97417	2.13e-06	6.07e-05	48	12	X:151396515:151409364:12850:+	VMA21	VMA21
Y	7769927	7770209	peaks81958	2.45373	1.97417	0.00620343	0.0254636	16	4	Y:7712985:7776707:63723:-	RFTN1P1	RFTN1P1
5	134371011	134371443	peaks61481	24.5325	1.96285	1.57e-14	6.45e-12	127	32	5:134371184:134392108:20925:+	UBE2B	UBE2B
2	232781809	232782420	peaks42546	27.8524	1.96123	7.1e-13	1.82e-10	111	28	2:232782665:232782766:102:+	RNU6-107P	RNU6-107P
12	124914235	124914875	peaks19537	2.2718	1.95967	1.25e-11	2.37e-09	99	25	12:124911604:124917368:5765:-	UBC	UBC
X	13487820	13488477	peaks80505	7.7165	1.95906	3.24e-11	5.48e-09	95	24	X:13569601:13633575:63975:+	EGFL6	EGFL6
19	1652658	1653208	peaks33789	12.4084	1.95602	1.5e-09	1.52e-07	79	20	19:1609291:1652615:43325:-	TCF3	TCF3
10	90222393	90222848	peaks10473	11.0389	1.95145	7.07e-08	3.82e-06	63	16	10:90163651:90163960:310:-	RN7SKP143	RN7SKP143
16	30814090	30814835	peaks27810	7.53163	1.94817	4.9e-07	1.89e-05	55	14	16:30816030:30816302:273:+	Metazoa_SRP	Metazoa_SRP
3	183537375	183537999	peaks52913	5.36507	1.94817	4.9e-07	1.89e-05	55	14	3:183487551:183555706:68156:-	KLHL6	KLHL6
6	111290937	111291501	peaks66298	7.71935	1.94817	4.9e-07	1.89e-05	55	14	6:111259327:111445354:186028:+	MFSD4B	MFSD4B
8	31810599	31811223	peaks73192	12.5487	1.94817	4.9e-07	1.89e-05	55	14	8:31827238:31840709:13472:-
17	38853823	38854312	peaks30266	7.36199	1.94379	3.44e-06	8.92e-05	47	12	17:38847860:38853764:5905:-	RPL23	RPL23
4	174394810	174395151	peaks57597	4.20537	1.94379	3.44e-06	8.92e-05	47	12	4:174354854:174376445:21592:-
6	56239711	56240139	peaks65231	6.82198	1.94379	3.44e-06	8.92e-05	47	12	6:56056590:56394094:337505:-	COL21A1	COL21A1
1	236203993	236204477	peaks7494	4.26272	1.941	9.13e-06	0.000192518	43	11	1:236142505:236221865:79361:+	GPR137B	GPR137B
21	38341619	38341976	peaks45710	7.96446	1.941	9.13e-06	0.000192518	43	11	21:38323635:38333421:9787:-	LINC01423	LINC01423
9	134055987	134056396	peaks79992	6.91766	1.941	9.13e-06	0.000192518	43	11	9:134030305:134068535:38231:-	BRD3	BRD3
11	61507901	61508388	peaks13219	2.98325	1.93764	2.44e-05	0.000412199	39	10	11:61508596:61508657:62:+	MIR4488	MIR4488
2	162196878	162197589	peaks40062	11.4322	1.93764	2.39e-09	2.26e-07	78	20	2:162170684:162245151:74468:-	FAP	FAP
9	19876162	19876795	peaks77064	2.92557	1.93764	2.44e-05	0.000412199	39	10	9:19895800:19895973:174:-
1	31181581	31181867	peaks1142	2.11335	1.93352	6.54e-05	0.000872568	35	9	1:31179745:31239887:60143:-	NKAIN1	NKAIN1
12	32060490	32060825	peaks16673	5.31409	1.93352	6.54e-05	0.000872568	35	9	12:32072734:32072880:147:+
14	31945037	31945300	peaks22318	3.41825	1.93352	6.54e-05	0.000872568	35	9	14:31944853:31950382:5530:+	LINC02313	LINC02313
15	48086231	48086522	peaks25101	3.83197	1.93352	6.54e-05	0.000872568	35	9	15:48120990:48142672:21683:+	SLC24A5	SLC24A5
15	97968415	97968745	peaks27094	3.63561	1.93352	6.54e-05	0.000872568	35	9	15:97960703:97973833:13131:+	ARRDC4	ARRDC4
19	33294031	33294284	peaks34537	4.02312	1.93352	6.54e-05	0.000872568	35	9	19:33299934:33301168:1235:+
3	197900432	197900981	peaks53510	9.2073	1.93352	6.54e-05	0.000872568	35	9	3:197894507:197894613:107:+	RNU6-858P	RNU6-858P
4	100494021	100494429	peaks55750	5.81914	1.93352	6.54e-05	0.000872568	35	9	4:100395341:100880126:484786:-	EMCN	EMCN
6	37705423	37705698	peaks64595	6.64234	1.93352	6.54e-05	0.000872568	35	9	6:37630679:37699306:68628:-	MDGA1	MDGA1
1	72802959	72803616	peaks2739	6.25737	1.92836	1.13e-07	5.63e-06	62	16	1:72793104:72854475:61372:+	LINC02797	LINC02797
10	44292414	44292713	peaks9120	2.7665	1.92836	0.00017629	0.00185957	31	8	10:44292569:44294649:2081:+	LINC02881	LINC02881
10	122112963	122113202	peaks11510	3.44356	1.92836	0.00017629	0.00185957	31	8	10:121989163:122254545:265383:+	TACC2	TACC2
14	53640777	53641023	peaks22835	5.68592	1.92836	0.00017629	0.00185957	31	8	14:53599832:53614026:14195:-
17	68695208	68695446	peaks31325	5.05478	1.92836	0.00017629	0.00185957	31	8	17:68691809:68716064:24256:-
2	233832946	233833256	peaks42575	4.26272	1.92836	0.00017629	0.00185957	31	8	2:233775679:233833423:57745:+	MROH2A	MROH2A
4	75181081	75181525	peaks55113	3.31786	1.92836	0.00017629	0.00185957	31	8	4:75194867:75195079:213:+
4	155026943	155027585	peaks57120	4.84113	1.92836	0.00017629	0.00185957	31	8	4:155173716:155381694:207979:+	MAP9-AS1	MAP9-AS1
4	186570013	186570417	peaks57937	4.47695	1.92836	0.00017629	0.00185957	31	8	4:186526792:186555567:28776:-	MTNR1A	MTNR1A
5	124193419	124193729	peaks61171	6.66979	1.92836	0.00017629	0.00185957	31	8	5:124220579:124221077:499:-	HMGB1P29	HMGB1P29
5	159001380	159001712	peaks62486	5.18996	1.92836	0.00017629	0.00185957	31	8	5:158985806:158987199:1394:+
5	177366962	177367226	peaks63037	4.85949	1.92836	0.00017629	0.00185957	31	8	5:177357924:177372596:14673:+	RGS14	RGS14
6	26026954	26027583	peaks64317	3.85816	1.92836	1.13e-07	5.63e-06	62	16	6:26026896:26027283:388:-	H4C2	H4C2
1	195979755	195980088	peaks5836	5.02058	1.9217	0.000478759	0.0039297	27	7	1:196044883:196065235:20353:-	LINC01724	LINC01724
10	90162249	90162720	peaks10467	3.66828	1.9217	0.000478759	0.0039297	27	7	10:90163651:90163960:310:-	RN7SKP143	RN7SKP143
11	118791252	118791491	peaks15067	2.27238	1.9217	0.000478759	0.0039297	27	7	11:118791202:118793137:1936:+
12	31074128	31074466	peaks16651	7.99673	1.9217	0.000478759	0.0039297	27	7	12:31073860:31104799:30940:+	DDX11	DDX11
15	51736971	51737357	peaks25266	2.57042	1.9217	0.000478759	0.0039297	27	7	15:51723011:51751585:28575:-	LYSMD2	LYSMD2
15	92822235	92822595	peaks26989	3.30532	1.9217	0.000478759	0.0039297	27	7	15:92819650:92820384:735:-
16	59719102	59719431	peaks28226	7.31505	1.9217	0.000478759	0.0039297	27	7	16:59709993:59755026:45034:-	APOOP5	APOOP5
17	70901908	70902280	peaks31394	2.31197	1.9217	0.000478759	0.0039297	27	7	17:71011997:71013587:1591:+
18	24990713	24991022	peaks32538	2.02663	1.9217	0.000478759	0.0039297	27	7	18:24932771:24987919:55149:-	LINC01894	LINC01894
3	178514540	178514825	peaks52828	2.50163	1.9217	7.85e-07	2.76e-05	54	14	3:178493327:178493810:484:-	PPIAP75	PPIAP75
5	134904427	134905130	peaks61507	5.66527	1.9217	7.85e-07	2.76e-05	54	14	5:134905120:135007959:102840:+	PCBD2	PCBD2
5	173283761	173284222	peaks62913	2.28087	1.9217	0.000478759	0.0039297	27	7	5:173292517:173292619:103:-	RNA5SP200	RNA5SP200
7	106153798	106154041	peaks71364	7.31505	1.9217	0.000478759	0.0039297	27	7	7:106125371:106126700:1330:+	DCAF13P1	DCAF13P1
8	51525800	51526243	peaks73631	6.78303	1.9217	0.000478759	0.0039297	27	7	8:51435602:51436509:908:+	BRIX1P1	BRIX1P1
8	120625288	120625630	peaks75645	3.95281	1.9217	0.000478759	0.0039297	27	7	8:120635558:120638204:2647:-	NCAPGP1	NCAPGP1
8	129415370	129415728	peaks76156	3.12866	1.9217	0.000478759	0.0039297	27	7	8:129415949:129445852:29904:+
5	106523440	106524245	peaks60620	3.9532	1.91972	7.41e-12	1.52e-09	104	27	5:106543066:106544330:1265:-
5	176996158	176996968	peaks63025	5.76834	1.91758	2.08e-06	5.94e-05	50	13	5:176905005:177022633:117629:-	UIMC1	UIMC1
2	144230312	144230708	peaks39380	12.3188	1.91606	9.97e-09	7.43e-07	73	19	2:143938068:144332568:394501:-	GTDC1	GTDC1
1	37513926	37514234	peaks1365	4.47695	1.91277	0.00131221	0.00825573	23	6	1:37489993:37514766:24774:-	MEAF6	MEAF6
1	53375768	53376079	peaks1903	2.81391	1.91277	0.00131221	0.00825573	23	6	1:53366656:53368245:1590:-	LINC02812	LINC02812
1	78046412	78046701	peaks2860	3.23567	1.91277	0.00131221	0.00825573	23	6	1:77979542:78138444:158903:+	GIPC2	GIPC2
1	110880135	110881187	peaks3899	6.68069	1.91277	2.61e-08	1.7e-06	69	18	1:110871188:110899922:28735:+	CD53	CD53
1	182272128	182272585	peaks5507	3.31786	1.91277	0.00131221	0.00825573	23	6	1:182096338:182329213:232876:-	LINC01344	LINC01344
1	202085869	202086254	peaks6058	2.24022	1.91277	0.00131221	0.00825573	23	6	1:202096759:202096978:220:+	CRIP1P3	CRIP1P3
1	208887038	208887308	peaks6368	3.18629	1.91277	0.00131221	0.00825573	23	6	1:208972454:208975307:2854:+	LINC01774	LINC01774
1	216194010	216194269	peaks6655	6.24904	1.91277	0.00131221	0.00825573	23	6	1:216194051:216204366:10316:+	USH2A-AS1	USH2A-AS1
10	63217264	63217625	peaks9664	6.78303	1.91277	0.00131221	0.00825573	23	6	10:63222155:63223045:891:+	TATDN1P1	TATDN1P1
10	66805038	66805277	peaks9706	6.24904	1.91277	0.00131221	0.00825573	23	6	10:66837457:66837704:248:+
11	110613417	110613740	peaks14803	4.27784	1.91277	0.00131221	0.00825573	23	6	11:110577042:110713189:136148:-	ARHGAP20	ARHGAP20
12	15073008	15073365	peaks16145	2.90131	1.91277	0.00131221	0.00825573	23	6	12:15112363:15114698:2336:-	RERG-IT1	RERG-IT1
14	80056167	80056663	peaks23829	2.75819	1.91277	0.00131221	0.00825573	23	6	14:79893080:79974169:81090:-
15	64855461	64855777	peaks25783	2.96141	1.91277	0.00131221	0.00825573	23	6	15:64841883:64930920:89038:+
18	23503817	23504098	peaks32464	1.55102	1.91277	0.00131221	0.00825573	23	6	18:23503496:23531822:28327:+	RMC1	RMC1
2	3789389	3789637	peaks35365	2.24022	1.91277	0.00131221	0.00825573	23	6	2:3703575:3848008:144434:+	DCDC2C	DCDC2C
2	12210174	12210503	peaks35682	1.95082	1.91277	0.00131221	0.00825573	23	6	2:12199130:12199201:72:+	MIR3681	MIR3681
2	130797680	130798246	peaks39075	6.24662	1.91277	5.51e-06	0.000130281	46	12	2:130776646:130776957:312:+	CYCSP8	CYCSP8
2	148719830	148720131	peaks39544	4.44074	1.91277	0.00131221	0.00825573	23	6	2:148644440:148787569:143130:+	EPC2	EPC2
2	198173942	198174349	peaks41210	3.8667	1.91277	0.00131221	0.00825573	23	6	2:198187802:198191521:3720:-
3	150275841	150276161	peaks51847	3.74584	1.91277	0.00131221	0.00825573	23	6	3:150265407:150296605:31199:-	LINC01214	LINC01214
3	179666363	179666877	peaks52869	2.99533	1.91277	0.00131221	0.00825573	23	6	3:179653032:179804366:151335:+	USP13	USP13
4	2395479	2395760	peaks53564	3.67564	1.91277	0.00131221	0.00825573	23	6	4:2269582:2418651:149070:-	ZFYVE28	ZFYVE28
5	44945762	44946192	peaks58989	5.82073	1.91277	0.00131221	0.00825573	23	6	5:45035199:45098647:63449:+
5	68425358	68425714	peaks59624	2.78685	1.91277	5.51e-06	0.000130281	46	12	5:68430339:68434481:4143:-
5	157222589	157222949	peaks62389	2.85956	1.91277	0.00131221	0.00825573	23	6	5:157142933:157255185:112253:+	ITK	ITK
6	6798521	6798840	peaks63445	2.30497	1.91277	0.00131221	0.00825573	23	6	6:6692741:6801186:108446:-
6	165999411	165999699	peaks68436	3.87553	1.91277	0.00131221	0.00825573	23	6	6:165327287:165988117:660831:-	PDE10A	PDE10A
7	6637839	6638104	peaks68746	4.41531	1.91277	0.00131221	0.00825573	23	6	7:6637318:6658279:20962:+	ZNF316	ZNF316
8	14791384	14791766	peaks72560	3.9502	1.91277	0.00131221	0.00825573	23	6	8:14853438:14853510:73:-	MIR383	MIR383
8	107930195	107930468	peaks75255	4.20382	1.91277	0.00131221	0.00825573	23	6	8:107884494:107884611:118:+	RNA5SP275	RNA5SP275
X	23548241	23548487	peaks80729	4.24377	1.91277	0.00131221	0.00825573	23	6	X:23664262:23686397:22136:+	PRDX4	PRDX4
14	69424297	69424987	peaks23467	3.31666	1.90705	1.47e-05	0.00027789	42	11	14:69398015:69462390:64376:+	SLC39A9	SLC39A9
15	73125159	73125518	peaks26178	7.17101	1.90705	1.47e-05	0.00027789	42	11	15:73051710:73305205:253496:+	NEO1	NEO1
19	39372344	39372887	peaks34656	5.85443	1.90705	1.47e-05	0.00027789	42	11	19:39342421:39385710:43290:+	SAMD4B	SAMD4B
19	50376366	50376871	peaks35159	13.9757	1.90705	8.87e-10	9.62e-08	84	22	19:50329653:50383388:53736:+	NR1H2	NR1H2
2	184686311	184686672	peaks40766	7.06149	1.90705	1.47e-05	0.00027789	42	11	2:184593577:184599008:5432:-
9	2307601	2308007	peaks76661	7.89886	1.90705	1.47e-05	0.00027789	42	11	9:2228961:2229241:281:-	RN7SL592P	RN7SL592P
5	111698231	111698551	peaks60811	8.37218	1.9049	1.8e-07	8.33e-06	61	16	5:111719769:111720061:293:-	RN7SKP57	RN7SKP57
1	236107331	236107727	peaks7491	3.25501	1.90017	3.92e-05	0.000594303	38	10	1:236110061:236112370:2310:+
10	22111776	22112158	peaks8460	2.45373	1.90017	0.0036416	0.017324	19	5	10:22162992:22165794:2803:+	ADIPOR1P1	ADIPOR1P1
10	26622237	26622508	peaks8591	4.24377	1.90017	0.0036416	0.017324	19	5	10:26577791:26622338:44548:-	LINC03028	LINC03028
10	56361400	56361898	peaks9393	8.16445	1.90017	3.92e-05	0.000594303	38	10	10:56361479:56364714:3236:+
11	32792062	32792345	peaks12690	2.37667	1.90017	0.0036416	0.017324	19	5	11:32602721:32794662:191942:-	CCDC73	CCDC73
11	88516071	88516473	peaks14200	4.24377	1.90017	0.0036416	0.017324	19	5	11:88504576:88524054:19479:+	GRM5-AS1	GRM5-AS1
12	25501237	25501538	peaks16423	2.24049	1.90017	0.0036416	0.017324	19	5	12:25409307:25648579:239273:-	LMNTD1	LMNTD1
12	79203263	79203514	peaks17994	3.48332	1.90017	0.0036416	0.017324	19	5	12:78863993:79452008:588016:+	SYT1	SYT1
12	115109693	115109979	peaks19199	4.21671	1.90017	0.0036416	0.017324	19	5	12:115077325:115080153:2829:+
13	44117162	44117437	peaks20572	3.78534	1.90017	0.0036416	0.017324	19	5	13:44110451:44240517:130067:+	SMIM2-AS1	SMIM2-AS1
14	32468980	32469305	peaks22339	7.30491	1.90017	4.75e-07	1.85e-05	57	15	14:32329298:32837684:508387:+	AKAP6	AKAP6
16	29192952	29193275	peaks27743	6.24904	1.90017	0.0036416	0.017324	19	5	16:29204633:29205855:1223:+
17	27940750	27941144	peaks30025	2.44345	1.90017	0.0036416	0.017324	19	5	17:27928924:27991787:62864:-	LINC01992	LINC01992
18	25929649	25930101	peaks32565	3.31786	1.90017	0.0036416	0.017324	19	5	18:25953216:25953468:253:-
18	70205429	70206293	peaks33566	10.6185	1.90017	6.05e-09	4.9e-07	76	20	18:70205774:70208781:3008:+
18	73461841	73462301	peaks33580	2.44345	1.90017	0.0036416	0.017324	19	5	18:73324941:73349879:24939:+	LINC02582	LINC02582
2	168328364	168328771	peaks40223	4.24377	1.90017	0.0036416	0.017324	19	5	2:167954020:168247595:293576:-	STK39	STK39
2	199773366	199773630	peaks41255	3.07161	1.90017	0.0036416	0.017324	19	5	2:199760544:199851192:90649:-	FTCDNL1	FTCDNL1
2	239392779	239393113	peaks42924	1.6873	1.90017	0.0036416	0.017324	19	5	2:239048168:239401654:353487:-	HDAC4	HDAC4
20	11152576	11152832	peaks43431	2.26078	1.90017	0.0036416	0.017324	19	5	20:11234170:11301525:67356:-
20	51956954	51957211	peaks44682	3.63022	1.90017	0.0036416	0.017324	19	5	20:51904969:51905030:62:+	RNU7-6P	RNU7-6P
3	49029230	49029475	peaks48822	2.94517	1.90017	0.0036416	0.017324	19	5	3:49024325:49029447:5123:-	IMPDH2	IMPDH2
3	160069107	160069546	peaks52291	4.24377	1.90017	0.0036416	0.017324	19	5	3:159902045:160225299:323255:-	IL12A-AS1	IL12A-AS1
4	26319111	26319360	peaks54274	5.29013	1.90017	4.75e-07	1.85e-05	57	15	4:26163455:26435131:271677:+	RBPJ	RBPJ
4	72591324	72591649	peaks54981	4.27784	1.90017	0.0036416	0.017324	19	5	4:72280969:72569221:288253:-	ADAMTS3	ADAMTS3
4	181199591	181199882	peaks57736	5.10558	1.90017	0.0036416	0.017324	19	5	4:181237358:181237564:207:-
5	61984830	61985086	peaks59465	3.80714	1.90017	0.0036416	0.017324	19	5	5:61902617:61917275:14659:-
5	132830664	132830932	peaks61438	4.97849	1.90017	3.92e-05	0.000594303	38	10	5:132822141:132830659:8519:-	SHROOM1	SHROOM1
5	136803365	136803709	peaks61568	3.37007	1.90017	0.0036416	0.017324	19	5	5:136857628:136858342:715:+	ANKRD49P3	ANKRD49P3
6	71750583	71750966	peaks65394	5.22366	1.90017	0.0036416	0.017324	19	5	6:71652474:71652611:138:-	RNU4-66P	RNU4-66P
7	29132398	29132822	peaks69405	2.41007	1.90017	0.0036416	0.017324	19	5	7:29122274:29146223:23950:+
7	108266669	108266921	peaks71449	3.84138	1.90017	0.0036416	0.017324	19	5	7:108147623:108456717:309095:-	NRCAM	NRCAM
7	147421585	147421875	peaks72300	3.8667	1.90017	0.0036416	0.017324	19	5	7:147378017:147378121:105:-	MIR548F4	MIR548F4
8	19105436	19105680	peaks72689	2.69417	1.90017	0.0036416	0.017324	19	5	8:19091703:19145449:53747:+
8	37660726	37661079	peaks73334	4.24377	1.90017	0.0036416	0.017324	19	5	8:37668898:37669005:108:+	RNU6-607P	RNU6-607P
9	38311215	38311492	peaks77476	2.97446	1.90017	0.0036416	0.017324	19	5	9:38360427:38376430:16004:+
9	123797008	123797431	peaks79546	1.66414	1.90017	0.0036416	0.017324	19	5	9:123379654:123930152:550499:-	DENND1A	DENND1A
9	128252537	128252871	peaks79780	3.06387	1.90017	0.0036416	0.017324	19	5	9:128191655:128255248:63594:+	DNM1	DNM1
X	8289499	8289938	peaks80342	5.10558	1.90017	3.92e-05	0.000594303	38	10	X:8169944:8171267:1324:-	VCX2	VCX2
2	163774928	163775532	peaks40104	8.12437	1.89616	1.58e-08	1.11e-06	72	19	2:163593396:163736012:142617:-	FIGN	FIGN
10	59991777	59992177	peaks9488	11.2389	1.89473	1.25e-06	4e-05	53	14	10:59955430:59960913:5484:-	LINC01553	LINC01553
5	36066666	36067399	peaks58689	5.58759	1.89473	1.25e-06	4e-05	53	14	5:36035021:36071358:36338:-	UGT3A2	UGT3A2
15	69345795	69346394	peaks25995	6.62111	1.89355	5.39e-10	6.22e-08	87	23	15:69298912:69407780:108869:+	PAQR5	PAQR5
1	112534205	112534447	peaks3944	4.18954	1.8917	0.000105338	0.00125189	34	9	1:112523514:112620825:97312:-	ST7L	ST7L
16	12112701	12112982	peaks27536	3.84627	1.8917	0.000105338	0.00125189	34	9	16:11976734:12574287:597554:+	SNX29	SNX29
19	8002297	8002683	peaks34026	3.48332	1.8917	0.000105338	0.00125189	34	9	19:7958573:8005659:47087:-	ELAVL1	ELAVL1
19	49085168	49085653	peaks35110	11.5266	1.8917	4.15e-08	2.48e-06	68	18	19:49085419:49108605:23187:+	SNRNP70	SNRNP70
2	31263764	31264277	peaks36388	2.69209	1.8917	0.000105338	0.00125189	34	9	2:31290762:31291604:843:+	RPL21P70	RPL21P70
7	22698377	22698618	peaks69138	4.96286	1.8917	0.000105338	0.00125189	34	9	7:22725884:22732002:6119:+	IL6	IL6
7	135842944	135843445	peaks72095	4.97883	1.8917	0.000105338	0.00125189	34	9	7:135774521:135932997:158477:+
8	13347497	13347774	peaks72517	3.58301	1.8917	0.000105338	0.00125189	34	9	8:13353401:13353530:130:-	MTND4P7	MTND4P7
19	31436085	31436979	peaks34512	5.96628	1.88844	4.83e-11	7.9e-09	98	26	19:31421997:31427302:5306:+
9	77133083	77133332	peaks77731	8.14434	1.88844	3.32e-06	8.66e-05	49	13	9:77177445:77421537:244093:+	VPS13A	VPS13A
1	58576684	58576982	peaks2161	1.84918	1.88106	0.000284641	0.00266653	30	8	1:58575433:58577252:1820:-	TACSTD2	TACSTD2
1	93484264	93484643	peaks3356	2.45373	1.88106	0.0102875	0.0371175	15	4	1:93488333:93488452:120:-	RNA5SP53	RNA5SP53
1	148038656	148038936	peaks4354	5.22366	1.88106	0.0102875	0.0371175	15	4	1:148038753:148038916:164:-	RNVU1-7	RNVU1-7
1	151400204	151400508	peaks4429	2.38705	1.88106	0.0102875	0.0371175	15	4	1:151399560:151401937:2378:+	PSMB4	PSMB4
1	155173084	155173331	peaks4596	3.70667	1.88106	0.000284641	0.00266653	30	8	1:155169408:155173475:4068:-	KRTCAP2	KRTCAP2
1	200780362	200780946	peaks5954	3.31786	1.88106	0.000284641	0.00266653	30	8	1:200738893:200860704:121812:+	CAMSAP2	CAMSAP2
1	206897045	206897311	peaks6286	3.91023	1.88106	9.59e-09	7.17e-07	75	20	1:206897443:206904139:6697:+	IL24	IL24
10	19889512	19889756	peaks8411	2.45373	1.88106	0.0102875	0.0371175	15	4	10:19816239:20289856:473618:+	PLXDC2	PLXDC2
11	16924646	16924918	peaks12331	1.98811	1.88106	0.0102875	0.0371175	15	4	11:16777297:17014415:237119:-	PLEKHA7	PLEKHA7
11	17683410	17683710	peaks12349	6.58595	1.88106	0.000284641	0.00266653	30	8	11:17695010:17697556:2547:+
11	79200606	79200873	peaks13914	2.91681	1.88106	0.0102875	0.0371175	15	4	11:79191558:79193160:1603:+
12	47113495	47113730	peaks16860	2.45373	1.88106	0.0102875	0.0371175	15	4	12:47135498:47138370:2873:-	IFITM3P6	IFITM3P6
13	19782213	19782560	peaks19676	5.12424	1.88106	0.000284641	0.00266653	30	8	13:19674752:19783019:108268:-	PSPC1	PSPC1
13	20332442	20332975	peaks19691	3.18652	1.88106	0.000284641	0.00266653	30	8	13:20221962:20232365:10404:-	GJB6	GJB6
13	22927695	22928015	peaks19745	3.64324	1.88106	0.0102875	0.0371175	15	4	13:22926566:22934994:8429:+
13	95090161	95090487	peaks21481	2.24886	1.88106	0.0102875	0.0371175	15	4	13:95019835:95301475:281641:-	ABCC4	ABCC4
13	101750936	101751259	peaks21729	2.08638	1.88106	0.0102875	0.0371175	15	4	13:101778884:101779048:165:-	RNU1-24P	RNU1-24P
14	68219268	68219504	peaks23375	2.92517	1.88106	0.0102875	0.0371175	15	4	14:68236243:68236539:297:-	RN7SL108P	RN7SL108P
14	105364595	105364856	peaks24510	2.90131	1.88106	0.000284641	0.00266653	30	8	14:105300563:105398147:97585:+	PACS2	PACS2
15	58071047	58071297	peaks25446	3.31786	1.88106	0.0102875	0.0371175	15	4	15:57953424:58497866:544443:-	ALDH1A2	ALDH1A2
15	62701866	62702213	peaks25663	2.45373	1.88106	0.0102875	0.0371175	15	4	15:62682916:62690448:7533:-
16	1420820	1421122	peaks27304	3.31666	1.88106	0.000284641	0.00266653	30	8	16:1419752:1420756:1005:-	UQCC4	UQCC4
16	51653999	51654335	peaks27958	2.12877	1.88106	0.0102875	0.0371175	15	4	16:51553436:51647132:93697:+	HNRNPA1L3	HNRNPA1L3
16	69339034	69339384	peaks28501	1.56278	1.88106	0.0102875	0.0371175	15	4	16:69320140:69339583:19444:-	COG8	COG8
16	75053865	75054225	peaks28657	1.66414	1.88106	0.0102875	0.0371175	15	4	16:74999024:75110994:111971:+	ZNRF1	ZNRF1
16	86563693	86563931	peaks29042	3.03083	1.88106	0.0102875	0.0371175	15	4	16:86566829:86569728:2900:+	FOXC2	FOXC2
17	3695381	3695648	peaks29317	2.45373	1.88106	0.0102875	0.0371175	15	4	17:3672199:3696240:24042:-	P2RX5	P2RX5
17	31549677	31549959	peaks30146	6.76551	1.88106	0.000284641	0.00266653	30	8	17:31559996:31560083:88:+	MIR193A	MIR193A
17	49395224	49395463	peaks30684	2.25668	1.88106	0.0102875	0.0371175	15	4	17:49400429:49400800:372:-
18	5355692	5355982	peaks32004	2.18754	1.88106	0.0102875	0.0371175	15	4	18:5381641:5385330:3690:-	LINC02974	LINC02974
18	73577119	73577507	peaks33583	2.45373	1.88106	0.0102875	0.0371175	15	4	18:73683204:73691289:8086:-
19	18160738	18161067	peaks34364	2.45373	1.88106	0.0102875	0.0371175	15	4	19:18153163:18170532:17370:+	PIK3R2	PIK3R2
2	6459296	6459587	peaks35371	2.41007	1.88106	0.0102875	0.0371175	15	4	2:6495651:6511839:16189:+	LINC01824	LINC01824
2	56313874	56314115	peaks37324	3.31786	1.88106	0.0102875	0.0371175	15	4	2:56235217:56235330:114:-	RNA5SP93	RNA5SP93
2	67946416	67946695	peaks37650	3.29774	1.88106	0.0102875	0.0371175	15	4	2:68023694:68024766:1073:-	FBXL12P1	FBXL12P1
2	72278926	72279273	peaks37854	2.07108	1.88106	0.0102875	0.0371175	15	4	2:72288785:72289110:326:+	RPS15AP13	RPS15AP13
2	100035206	100035565	peaks38353	3.31786	1.88106	0.0102875	0.0371175	15	4	2:99545419:100192428:647010:-	AFF3	AFF3
2	143458353	143458714	peaks39349	2.77775	1.88106	0.0102875	0.0371175	15	4	2:143295421:143598002:302582:-
2	212806935	212807268	peaks41688	1.66414	1.88106	0.0102875	0.0371175	15	4	2:212795300:212819264:23965:+	LINC01878	LINC01878
2	234624412	234624700	peaks42627	3.70685	1.88106	0.0102875	0.0371175	15	4	2:234682668:234717764:35097:+	LINC01173	LINC01173
20	54397709	54398120	peaks44822	1.66414	1.88106	0.0102875	0.0371175	15	4	20:54475593:54651169:175577:+	DOK5	DOK5
22	41029964	41030215	peaks46925	2.41007	1.88106	0.0102875	0.0371175	15	4	22:41045497:41045591:95:+	Y_RNA	Y_RNA
22	50498403	50498672	peaks47254	2.45373	1.88106	0.0102875	0.0371175	15	4	22:50502949:50507702:4754:-	LMF2	LMF2
3	36243171	36243424	peaks48295	2.62042	1.88106	0.0102875	0.0371175	15	4	3:36169767:36170448:682:-	RFC3P1	RFC3P1
3	125418442	125418742	peaks50978	2.45373	1.88106	0.0102875	0.0371175	15	4	3:125388934:125388997:64:+	RNU6-232P	RNU6-232P
3	156317569	156317804	peaks52104	1.96232	1.88106	0.000284641	0.00266653	30	8	3:156037701:156539138:501438:+	KCNAB1	KCNAB1
4	86307623	86307898	peaks55478	2.79045	1.88106	0.0102875	0.0371175	15	4	4:85990007:86594625:604619:-	MAPK10	MAPK10
4	121774009	121774362	peaks56285	3.25738	1.88106	0.000284641	0.00266653	30	8	4:121758881:121765427:6547:-	SMIM43	SMIM43
5	93622351	93622784	peaks60269	6.54674	1.88106	2.87e-07	1.23e-05	60	16	5:93621683:93675081:53399:+
5	155085792	155086083	peaks62337	3.66828	1.88106	0.0102875	0.0371175	15	4	5:155087430:155199252:111823:+
5	156052640	156052915	peaks62349	2.41007	1.88106	0.0102875	0.0371175	15	4	5:156019228:156039977:20750:-
6	24892136	24892430	peaks64261	3.31786	1.88106	0.0102875	0.0371175	15	4	6:24804282:25042170:237889:-	RIPOR2	RIPOR2
6	46972372	46972783	peaks64985	5.02058	1.88106	0.000284641	0.00266653	30	8	6:46852522:46954943:102422:-	ADGRF5	ADGRF5
6	87780998	87781270	peaks65818	2.41007	1.88106	0.0102875	0.0371175	15	4	6:87826173:87826285:113:-	Y_RNA	Y_RNA
6	129965866	129966169	peaks66844	2.45373	1.88106	0.0102875	0.0371175	15	4	6:130013699:130141449:127751:+	L3MBTL3	L3MBTL3
6	130655613	130655849	peaks66868	3.18053	1.88106	0.0102875	0.0371175	15	4	6:130697312:130697778:467:+
6	135929815	135930425	peaks67123	2.38705	1.88106	0.000284641	0.00266653	30	8	6:135882780:135888133:5354:-
7	38908925	38909167	peaks69720	2.45373	1.88106	0.0102875	0.0371175	15	4	7:38722974:38932394:209421:-	VPS41	VPS41
7	83866832	83867172	peaks70784	3.31786	1.88106	0.0102875	0.0371175	15	4	7:83663419:83664625:1207:+	RAD23BP2	RAD23BP2
7	88291783	88292682	peaks70884	3.06387	1.88106	8.81e-06	0.00018716	45	12	7:88219359:88304367:85009:+
7	111265998	111266313	peaks71485	1.36626	1.88106	0.0102875	0.0371175	15	4	7:110662644:111562517:899874:-	IMMP2L	IMMP2L
7	115533998	115534381	peaks71590	4.05342	1.88106	0.000284641	0.00266653	30	8	7:115503367:115504081:715:+	POLR2DP2	POLR2DP2
7	115585056	115585650	peaks71592	9.28867	1.88106	8.81e-06	0.00018716	45	12	7:115581315:115581442:128:-	SNORA25B	SNORA25B
8	77109422	77109722	peaks74184	2.45373	1.88106	0.0102875	0.0371175	15	4	8:77013751:77014028:278:-	HIGD1AP18	HIGD1AP18
9	2802822	2803184	peaks76672	1.56278	1.88106	0.0102875	0.0371175	15	4	9:2720469:2844095:123627:-	PUM3	PUM3
9	35637148	35637438	peaks77358	2.31163	1.88106	0.0102875	0.0371175	15	4	9:35642514:35643517:1004:+
9	125234831	125235241	peaks79624	2.03734	1.88106	0.000284641	0.00266653	30	8	9:125234853:125241382:6530:-	HSPA5	HSPA5
9	128322491	128323136	peaks79784	5.32651	1.88106	8.81e-06	0.00018716	45	12	9:128322544:128334072:11529:+	COQ4	COQ4
X	68589437	68589728	peaks81201	2.45373	1.88106	0.0102875	0.0371175	15	4	X:68600099:68600473:375:+	RPL31P63	RPL31P63
X	124555045	124555533	peaks81637	9.2664	1.88106	8.81e-06	0.00018716	45	12	X:124375903:125204312:828410:-	TENM1	TENM1
X	153928269	153928550	peaks81907	2.97446	1.88106	0.000284641	0.00266653	30	8	X:153907367:153934999:27633:-	ARHGAP4	ARHGAP4
7	36669618	36669893	peaks69680	7.84398	1.87463	7.55e-07	2.68e-05	56	15	7:36512941:36724549:211609:-	AOAH	AOAH
10	126157079	126157463	peaks11621	3.6329	1.87229	2.35e-05	0.000400216	41	11	10:126012381:126388477:376097:-	ADAM12	ADAM12
15	80977497	80977853	peaks26537	6.84789	1.87229	2.35e-05	0.000400216	41	11	15:80946289:80989828:43540:-	MESD	MESD
2	20392171	20392408	peaks35973	4.18271	1.87229	2.35e-05	0.000400216	41	11	2:20386386:20396588:10203:+	SLC7A15P	SLC7A15P
1	238652362	238652872	peaks7521	4.83083	1.87033	6.58e-08	3.6e-06	67	18	1:238777049:238779200:2152:-	MIPEPP2	MIPEPP2
1	148263312	148264023	peaks4355	5.43445	1.86725	1.99e-06	5.75e-05	52	14	1:148263476:148263632:157:+	RNVU1-22	RNVU1-22
1	170154062	170154424	peaks5079	8.41912	1.86725	0.000775059	0.00554673	26	7	1:170151378:170151462:85:-	MIR3119-1	MIR3119-1
10	110473318	110473597	peaks11107	3.42313	1.86725	0.000775059	0.00554673	26	7	10:110428840:110496590:67751:-	DUSP5-DT	DUSP5-DT
16	23466522	23466959	peaks27642	7.75569	1.86725	1.99e-06	5.75e-05	52	14	16:23463542:23521995:58454:-	GGA2	GGA2
18	22800280	22800636	peaks32416	4.23907	1.86725	0.000775059	0.00554673	26	7	18:22798261:23026488:228228:+	RBBP8	RBBP8
2	24809760	24810021	peaks36057	6.14702	1.86725	0.000775059	0.00554673	26	7	2:24793136:24822376:29241:+	CENPO	CENPO
2	120343294	120343533	peaks38888	3.83369	1.86725	0.000775059	0.00554673	26	7	2:120346136:120351803:5668:+	INHBB	INHBB
2	147096696	147096950	peaks39495	4.26802	1.86725	0.000775059	0.00554673	26	7	2:147150707:147152047:1341:+
2	191741254	191741526	peaks41031	6.59684	1.86725	0.000775059	0.00554673	26	7	2:191733428:191741097:7670:+
20	39862809	39863097	peaks44121	2.40949	1.86725	0.000775059	0.00554673	26	7	20:39757202:39815097:57896:+
3	105715448	105715714	peaks50229	2.64605	1.86725	0.000775059	0.00554673	26	7	3:105655461:105869552:214092:-	CBLB	CBLB
4	31747644	31748204	peaks54352	2.45373	1.86725	0.000775059	0.00554673	26	7	4:31506422:31558831:52410:+	LINC02501	LINC02501
5	139246208	139246541	peaks61662	4.27784	1.86725	0.000775059	0.00554673	26	7	5:139221758:139221837:80:+	RNU6-572P	RNU6-572P
5	175378679	175378977	peaks63005	8.30211	1.86725	0.000775059	0.00554673	26	7	5:175440036:175444182:4147:-	DRD1	DRD1
7	22431596	22431861	peaks69113	1.48537	1.86725	0.000775059	0.00554673	26	7	7:22419444:22727613:308170:-	STEAP1B	STEAP1B
7	29319732	29320210	peaks69420	6.35517	1.86725	1.99e-06	5.75e-05	52	14	7:29146547:29514328:367782:+	CHN2	CHN2
7	102815972	102816308	peaks71274	2.3745	1.86725	0.000775059	0.00554673	26	7	7:102811189:103074839:263651:-	FBXL13	FBXL13
9	4691705	4691963	peaks76759	4.16519	1.86725	0.000775059	0.00554673	26	7	9:4679559:4708399:28841:+	CDC37L1	CDC37L1
9	66269944	66270317	peaks77505	4.24377	1.86725	0.000775059	0.00554673	26	7	9:66253424:66254464:1041:-	CDRT15P12	CDRT15P12
2	207869884	207870304	peaks41597	13.9471	1.86398	1.73e-07	8.02e-06	63	17	2:207868578:207869934:1357:-
5	160837375	160838066	peaks62572	2.38705	1.86169	6.28e-05	0.000847956	37	10	5:160563120:160852214:289095:-	ATP10B	ATP10B
6	23454078	23454353	peaks64226	6.81283	1.86169	6.28e-05	0.000847956	37	10	6:23337711:23404132:66422:+
6	83511965	83512604	peaks65713	6.45174	1.86169	6.28e-05	0.000847956	37	10	6:83512534:83525704:13171:+	PRSS35	PRSS35
10	78237860	78238448	peaks10156	5.67734	1.85681	4.54e-07	1.78e-05	59	16	10:78179174:78675109:495936:+
20	14521273	14522086	peaks43513	14.858	1.85552	8.02e-15	3.5e-12	140	38	20:14522081:14523314:1234:-
1	60865345	60865597	peaks2289	4.3988	1.84863	0.00213171	0.0117553	22	6	1:60865259:61462788:597530:+	NFIA	NFIA
1	61741917	61742219	peaks2328	3.28165	1.84863	0.00213171	0.0117553	22	6	1:61741998:61742424:427:-	PATJ-DT	PATJ-DT
1	69172197	69172530	peaks2645	3.41244	1.84863	0.00213171	0.0117553	22	6	1:69215835:69249477:33643:-	LINC02791	LINC02791
1	91282868	91283292	peaks3270	2.99533	1.84863	0.00213171	0.0117553	22	6	1:91261625:91261724:100:+	Y_RNA	Y_RNA
1	148356164	148356437	peaks4359	2.85956	1.84863	0.00213171	0.0117553	22	6	1:148358245:148358686:442:-
1	236281287	236281598	peaks7496	1.7581	1.84863	0.00213171	0.0117553	22	6	1:236214681:236282019:67339:-	ERO1B	ERO1B
1	238752452	238752961	peaks7525	7.31505	1.84863	0.000168906	0.00179473	33	9	1:238777049:238779200:2152:-	MIPEPP2	MIPEPP2
10	14532758	14533008	peaks8222	2.15765	1.84863	0.0298787	0.0804036	11	3	10:14518557:14774897:256341:-	FAM107B	FAM107B
10	34781828	34782074	peaks8971	2.19815	1.84863	0.00213171	0.0117553	22	6	10:34109560:34815325:705766:-	PARD3	PARD3
10	100618564	100618800	peaks10800	2.51346	1.84863	0.0298787	0.0804036	11	3	10:100666695:100667009:315:-	Metazoa_SRP	Metazoa_SRP
11	61855524	61855862	peaks13243	1.39093	1.84863	0.0298787	0.0804036	11	3	11:61792980:61867354:74375:+	FADS2	FADS2
12	8591301	8591567	peaks15941	4.79397	1.84863	0.00213171	0.0117553	22	6	12:8592476:8592585:110:+	Y_RNA	Y_RNA
12	49222872	49223108	peaks16942	2.31163	1.84863	0.0298787	0.0804036	11	3	12:49188736:49274600:85865:+	TUBA1C	TUBA1C
12	50933561	50933814	peaks17015	1.32244	1.84863	0.0298787	0.0804036	11	3	12:50934942:50935464:523:-
12	76588868	76589318	peaks17915	11.9733	1.84863	8.12e-10	8.91e-08	88	24	12:76599671:76600470:800:+	RPL7AP9	RPL7AP9
12	99453203	99453589	peaks18668	2.61544	1.84863	0.000168906	0.00179473	33	9	12:98726457:99984936:1258480:-	ANKS1B	ANKS1B
12	106677329	106677571	peaks18924	1.66414	1.84863	0.0298787	0.0804036	11	3	12:106678583:106684707:6125:-
13	108486122	108486377	peaks21886	1.66414	1.84863	0.0298787	0.0804036	11	3	13:108480226:108481817:1592:+	HCFC2P1	HCFC2P1
14	49212694	49213088	peaks22584	5.98283	1.84863	0.000168906	0.00179473	33	9	14:49057713:49077505:19793:-
14	52220981	52221262	peaks22770	4.16519	1.84863	0.00213171	0.0117553	22	6	14:52267698:52276724:9027:+	PTGDR	PTGDR
15	92033958	92034212	peaks26954	2.85956	1.84863	0.00213171	0.0117553	22	6	15:91853708:92172435:318728:+	SLCO3A1	SLCO3A1
16	77962015	77962463	peaks28723	4.12719	1.84863	0.000168906	0.00179473	33	9	16:78022515:78066761:44247:+	CLEC3A	CLEC3A
17	4997286	4997838	peaks29367	3.66322	1.84863	1.4e-05	0.000269501	44	12	17:4988130:4997610:9481:-	INCA1	INCA1
17	36164122	36164469	peaks30264	7.31505	1.84863	0.00213171	0.0117553	22	6	17:36161607:36162926:1320:+
17	67246331	67246700	peaks31271	2.75078	1.84863	0.00213171	0.0117553	22	6	17:67070444:67245989:175546:-	HELZ	HELZ
18	63518344	63518649	peaks33446	2.54227	1.84863	0.00213171	0.0117553	22	6	18:63496989:63497400:412:+	ATP5MC1P6	ATP5MC1P6
19	17260793	17261060	peaks34323	3.8667	1.84863	0.00213171	0.0117553	22	6	19:17249171:17282786:33616:-	USHBP1	USHBP1
19	47430094	47430343	peaks35028	5.16959	1.84863	1.4e-05	0.000269501	44	12	19:47428017:47471893:43877:-	SLC8A2	SLC8A2
2	29686487	29686891	peaks36330	1.90781	1.84863	0.00213171	0.0117553	22	6	2:29681027:29681323:297:-	RN7SL516P	RN7SL516P
2	59301729	59302024	peaks37382	3.31786	1.84863	0.00213171	0.0117553	22	6	2:59238703:59733396:494694:-
2	102717552	102717855	peaks38483	4.84113	1.84863	0.00213171	0.0117553	22	6	2:102714630:102736888:22259:-	MFSD9	MFSD9
2	147829292	147829822	peaks39523	6.93724	1.84863	1.4e-05	0.000269501	44	12	2:147844517:147930826:86310:+	ACVR2A	ACVR2A
2	164882370	164882692	peaks40145	2.57203	1.84863	0.00213171	0.0117553	22	6	2:164895677:164895777:101:-	RNA5SP111	RNA5SP111
2	193347819	193348110	peaks41065	4.24377	1.84863	0.00213171	0.0117553	22	6	2:193276668:193277614:947:-	DNAJC17P1	DNAJC17P1
2	199289994	199290368	peaks41245	7.31505	1.84863	0.00213171	0.0117553	22	6	2:199325310:199329362:4053:+
21	44972464	44972756	peaks45938	2.83445	1.84863	0.000168906	0.00179473	33	9	21:44940025:44976973:36949:+	SLX9	SLX9
3	38723399	38723708	peaks48400	2.77775	1.84863	0.00213171	0.0117553	22	6	3:38696802:38816286:119485:-	SCN10A	SCN10A
3	49388640	49388917	peaks48836	3.25127	1.84863	0.00213171	0.0117553	22	6	3:49365145:49367006:1862:-	RHOA-IT1	RHOA-IT1
3	139260076	139260371	peaks51471	2.54499	1.84863	0.00213171	0.0117553	22	6	3:139005806:139360497:354692:+	MRPS22	MRPS22
3	186772865	186773144	peaks53029	6.24904	1.84863	0.00213171	0.0117553	22	6	3:186579476:186772986:193511:-	HRG-AS1	HRG-AS1
4	76852276	76852545	peaks55173	2.31163	1.84863	0.0298787	0.0804036	11	3	4:76886029:76886370:342:-
4	121034334	121034718	peaks56252	4.24377	1.84863	0.00213171	0.0117553	22	6	4:121035613:121073021:37409:-	NDNF	NDNF
4	122898495	122898852	peaks56331	6.01206	1.84863	1.2e-06	3.85e-05	55	15	4:122888697:122922968:34272:-	NUDT6	NUDT6
5	96456132	96456425	peaks60388	1.66414	1.84863	0.0298787	0.0804036	11	3	5:96390333:96434143:43811:-	PCSK1	PCSK1
5	167570813	167571077	peaks62625	1.48662	1.84863	0.0298787	0.0804036	11	3	5:167569078:167570402:1325:+
6	70005945	70006194	peaks65339	2.45373	1.84863	0.0298787	0.0804036	11	3	6:69866556:70212468:345913:+	COL19A1	COL19A1
6	116144564	116144853	peaks66509	2.45373	1.84863	0.00213171	0.0117553	22	6	6:116137058:116137572:515:-	NIP7P3	NIP7P3
6	149760409	149760669	peaks67767	2.45373	1.84863	0.0298787	0.0804036	11	3	6:149749444:149811420:61977:+	PCMT1	PCMT1
6	159679855	159680336	peaks68212	4.54901	1.84863	0.000168906	0.00179473	33	9	6:159669069:159762529:93461:-	SOD2	SOD2
6	165624923	165625227	peaks68427	1.66414	1.84863	0.0298787	0.0804036	11	3	6:165327287:165988117:660831:-	PDE10A	PDE10A
7	80472175	80472491	peaks70666	4.3988	1.84863	0.00213171	0.0117553	22	6	7:80458635:80512064:53430:-	GNAT3	GNAT3
8	28616834	28617439	peaks73063	7.43739	1.84863	1.2e-06	3.85e-05	55	15	8:28600469:28756561:156093:+	EXTL3	EXTL3
8	88751896	88752157	peaks74450	4.48209	1.84863	0.00213171	0.0117553	22	6	8:88326836:88887573:560738:+
8	91629794	91630264	peaks74542	2.99533	1.84863	0.00213171	0.0117553	22	6	8:91594965:91595241:277:+	RN7SKP231	RN7SKP231
8	103652235	103652660	peaks75109	8.85738	1.84863	0.000168906	0.00179473	33	9	8:103568603:103568978:376:-
8	134249462	134249758	peaks76428	2.80489	1.84863	0.00213171	0.0117553	22	6	8:134211865:134320447:108583:-
9	26188238	26188646	peaks77185	6.24904	1.84863	0.00213171	0.0117553	22	6	9:26066675:26118408:51734:+
X	67564174	67564419	peaks81186	4.70171	1.84863	0.00213171	0.0117553	22	6	X:67544021:67730619:186599:+	AR	AR
X	147565440	147566129	peaks81797	2.79045	1.84863	0.000168906	0.00179473	33	9	X:147591612:147591909:298:-
21	36861010	36861638	peaks45628	15.7715	1.84565	1.05e-16	7.28e-14	161	44	21:36851911:36852028:118:+	RNA5SP491	RNA5SP491
3	173977717	173978214	peaks52691	12.8064	1.8409	2.73e-07	1.18e-05	62	17	3:173910498:173920796:10299:-	NLGN1-AS1	NLGN1-AS1
6	83824064	83824690	peaks65716	6.72296	1.83924	3.16e-06	8.34e-05	51	14	6:83853360:83857515:4156:+	RIPPLY2	RIPPLY2
2	17658358	17658754	peaks35817	5.55807	1.83666	3.74e-05	0.000573726	40	11	2:17663812:17800242:136431:-	SMC6	SMC6
7	115290009	115290254	peaks71582	5.60347	1.83666	3.74e-05	0.000573726	40	11	7:115061537:115231355:169819:-	LINC01392	LINC01392
1	87336712	87337054	peaks3151	2.59638	1.83215	0.000457112	0.00379053	29	8	1:87328880:87348923:20044:+	LMO4	LMO4
10	70968033	70968398	peaks9867	1.87743	1.83215	0.000457112	0.00379053	29	8	10:70918766:70958697:39932:+	LINC02622	LINC02622
12	57430157	57430473	peaks17283	5.10468	1.83215	0.000457112	0.00379053	29	8	12:57253762:57431043:177282:-	R3HDM2	R3HDM2
12	67709607	67709967	peaks17627	1.63958	1.83215	0.000457112	0.00379053	29	8	12:67709047:67729475:20429:-	LINC02421	LINC02421
14	56955810	56956126	peaks22995	7.31505	1.83215	0.000457112	0.00379053	29	8	14:56951008:57060715:109708:-
16	54265729	54266085	peaks28014	4.69943	1.83215	0.000457112	0.00379053	29	8	16:54245544:54270879:25336:-	LINC02169	LINC02169
18	21997166	21997728	peaks32375	3.00342	1.83215	0.000457112	0.00379053	29	8	18:21981121:22051159:70039:+	LINC01900	LINC01900
2	23902379	23902689	peaks36037	4.91416	1.83215	0.000457112	0.00379053	29	8	2:23900693:23901149:457:+	RPS13P4	RPS13P4
2	52658487	52658903	peaks37176	6.24904	1.83215	0.000457112	0.00379053	29	8	2:52629743:52630078:336:+	FTH1P6	FTH1P6
2	121006356	121006823	peaks38937	4.48209	1.83215	0.000457112	0.00379053	29	8	2:121040610:121040710:101:-	Y_RNA	Y_RNA
3	102714869	102715245	peaks50182	4.05342	1.83215	0.000457112	0.00379053	29	8	3:102755064:102755170:107:-	RNU6-461P	RNU6-461P
4	132216863	132217167	peaks56526	5.22366	1.83215	0.000457112	0.00379053	29	8	4:131978485:132345621:367137:-
5	18698110	18698700	peaks58444	11.8862	1.83215	7.18e-07	2.57e-05	58	16	5:18704433:18746173:41741:-	LINC02100	LINC02100
5	35651109	35651581	peaks58660	7.1452	1.83215	0.000457112	0.00379053	29	8	5:35617844:35814611:196768:+	SPEF2	SPEF2
[truncated: 80,004 more rows]
