# Supplementary material for: Glycolysis‐Derived Lactate Induces ACSL4 Expression and Lactylation to Activate Ferroptosis during Intervertebral Disc Degeneration
Source: Adv Sci (Weinh). 2025 Apr 2;12(21):2416149. doi: 10.1002/advs.202416149 (PMC12140309; doi:10.1002/advs.202416149)
Supplement: Supplementary file 3 — Supporting Information [file ADVS-12-2416149-s002.xls]

## Sheet: savedrecs
Years	Article Title	Reference
2020	Glis1 facilitates induction of pluripotency via an epigenome-metabolome-epigenome signalling cascade	GAPDH
2019	High-performance liquid chromatography and gas chromatography to set the analysis method of stearoyl lactylate, a food emulsifier
2019	Oleogels from sodium stearoyl lactylate-based lamellar crystals: Structural characterization and bread application
2021	Protein Lactylation Critically Regulates Energy Metabolism in the Protozoan Parasite Trypanosoma brucei	GAPDH
2021	Comprehensive Analysis of Lysine Lactylation in Rice (Oryza sativa) Grains	GAPDH
2020	TLR signaling adapter BCAP regulates inflammatory to reparatory macrophage transition by promoting histone lactylation	Total H3
2021	Lactate and IL6 define separable paths of inflammatory metabolic adaptation	GAPDH
2020	Systematic Analysis of Lysine Lactylation in the Plant Fungal Pathogen Botrytis cinerea	Coomassie Blue
2020	Dietary Emulsifier Sodium Stearoyl Lactylate Alters Gut Microbiotain vitroand Inhibits Bacterial Butyrate Producers
2022	Lactylated Histone H3K18 as a Potential Biomarker for the Diagnosis and Predicting the Severity of Septic Shock	GAPDH
2022	Demethylzeylasteral targets lactate by inhibiting histone lactylation to suppress the tumorigenicity of liver cancer stem cells	GAPDH
2022	Lactate promotes macrophage HMGB1 lactylation, acetylation, and exosomal release in polymicrobial sepsis	GAPDH
2022	Lactylation-driven METTL3-mediated RNA m6A modification promotes immunosuppression of tumor-infiltrating myeloid cells	GAPDH
2022	Identification of lysine-lactylated substrates in gastric cancer cells	GAPDH
2022	Mechanical Force Modulates Alveolar Bone Marrow Mesenchymal Cells Characteristics for Bone Remodeling during Orthodontic Tooth Movement through Lactate Production	GAPDH
2022	Proteomic and Morphological Profiling of Mice Ocular Tissue During High-altitude Acclimatization Process: An Animal Study at Lhasa	GAPDH
2022	Catalpol induces apoptosis in breast cancer in vitro and in vivo: Involvement of mitochondria apoptosis pathway and post-translational modifications br	GAPDH
2021	Hypoxic in vitro culture reduces histone lactylation and impairs pre-implantation embryonic development in mice	18S rRNA
2021	Metabolic Ink Lactate Modulates Epigenomic Landscape: A Concerted Role of Pro-tumor Microenvironment and Macroenvironment During Carcinogenesis
2021	FSL-Kla: A few-shot learning-based multi-feature hybrid system for lactylation site prediction
2021	Effect of Lactylate and Bacillus subtilis on Growth Performance, Peripheral Blood Cell Profile, and Gut Microbiota of Nursery Pigs
2021	Biosynthesis of Chlorinated Lactylates in Sphaerospermopsis sp. LEGE 00249
2023	Lactate dehydrogenase A mediated histone lactylation induced the pyroptosis through targeting HMGB1	GAPDH
2023	Royal jelly acid suppresses hepatocellular carcinoma tumorigenicity by inhibiting H3 histone lactylation at H3K9la and H3K14la sites	GAPDH
2023	CircXRN2 suppresses tumor progression driven by histone lactylation through activating the Hippo pathway in human bladder cancer	GAPDH
2023	Histone lactylation-derived LINC01127 promotes the self-renewal of glioblastoma stem cells via the cis-regulating the MAP4K4 to activate JNK pathway	GAPDH
2023	Lactate-induced histone lactylation by p300 promotes osteoblast differentiation	GAPDH
2023	SIRT3-dependent delactylation of cyclin E2 prevents hepatocellular carcinoma growth	GAPDH
2023	Identification of lactylation related model to predict prognostic, tumor infiltrating immunocytes and response of immunotherapy in gastric cancer	GAPDH
2023	Integrative analysis of lactylation-related genes and establishment of a novel prognostic signature for hepatocellular carcinoma	GAPDH
2023	High-intensity interval training induces lactylation of fatty acid synthase to inhibit lipid synthesis	GAPDH
2023	Inhibition of the Glycolysis Prevents the Cerebral Infarction Progression Through Decreasing the Lactylation Levels of LCP1	GAPDH
2023	Novel Insight of Nitrogen Deprivation Affected Lipid Accumulation by Genome-Wide Lactylation in Nannochloropsis oceanica	GAPDH
2023	Hypoxia induced ?-catenin lactylation promotes the cell proliferation and stemness of colorectal cancer through the wnt signaling pathway	GAPDH
2023	Inhibition of glycolysis prevents behavioural changes in mice with MK801-induced SCZ model by alleviating lactate accumulation and lactylation	GAPDH
2023	Integrative lactylation and tumor microenvironment signature as prognostic and therapeutic biomarkers in skin cutaneous melanoma	GAPDH
2023	Lysine lactylation regulates metabolic pathways and biofilm formation in Streptococcus mutans	GAPDH
2023	H3K18 lactylation of senescent microglia potentiates brain aging and Alzheimer's disease through the NF?B signaling pathway	GAPDH
2023	METTL3 silenced inhibited the ferroptosis development via regulating the TFRC levels in the Intracerebral hemorrhage progression	GAPDH
2023	CENPA functions as a transcriptional regulator to promote hepatocellular carcinoma progression via cooperating with YY1	GAPDH
2023	Suppression of Tumor Cell Lactate-generating Signaling Pathways Eradicates Murine PTEN/p53-deficient Aggressive-variant Prostate Cancer via Macrophage Phagocytosis	GAPDH
2023	Pseudogene MAPK6P4-encoded functional peptide promotes glioblastoma vasculogenic mimicry development	GAPDH
2023	Sox10 escalates vascular inflammation by mediating vascular smooth muscle cell transdifferentiation and pyroptosis in neointimal hyperplasia	GAPDH
2022	Hypoxia regulates fibrosis-related genes via histone lactylation in the placentas of patients with preeclampsia	Histone H3
2022	Overexpression of Tfap2a in Mouse Oocytes Impaired Spindle and Chromosome Organization	Histone H3
2022	H3K18 lactylation marks tissue-specific active enhancers	Histone H3
2022	Lactate Activates Germline and Cleavage Embryo Genes in Mouse Embryonic Stem Cells	Histone H3
2022	Lactate induces metabolic and epigenetic reprogramming of pro-inflammatory Th17 cells	Histone H3
2022	Altered phenotypic and metabolic characteristics of FOXP3+CD3+CD56+ natural killer T (NKT)-like cells in human malignant pleural effusion	Histone H3
2023	Reversal of Lactate and PD-1-mediated Macrophage Immunosuppression Controls Growth of PTEN/p53-deficient Prostate Cancer	GAPDH
2024	Histone Lactylation Participates in Psoriasis Progression by Regulating the Adiponectin Expression	GAPDH
2024	ChIP-seq and RNA-seq Reveal the Involvement of Histone Lactylation Modification in Gestational Diabetes Mellitus	GAPDH
2024	KAT8-catalyzed lactylation promotes eEF1A2-mediated protein synthesis and colorectal carcinogenesis	GAPDH
2024	Developing diagnostic biomarkers for Alzheimer's disease based on histone lactylation-related gene	GAPDH
2024	NEK7 induces lactylation in Alzheimer's disease to promote pyroptosis in BV-2 cells	GAPDH
2024	AP001885.4 promotes the proliferation of esophageal squamous cell carcinoma cells by histone lactylation- and NF-κB (p65)-dependent transcription activation and METTL3-mediated mRNA stability of c-myc	GAPDH
2024	Physical exercise mediates cortical synaptic protein lactylation to improve stress resilience	GAPDH
2022	A bioorthogonal chemical reporter for the detection and identification of protein lactylation	Coomassie blue
2024	HBO1 catalyzes lysine lactylation and mediates histone H3K9la to regulate gene transcription	GAPDH
2022	Targeting lactate-related cell cycle activities for cancer therapy
2022	Effect of lactylation on functional and structural properties of gluten
2022	Metabolomic, proteomic and lactylated proteomic analyses indicate lactate plays important roles in maintaining energy and C:N homeostasis in Phaeodactylum tricornutum
2022	Comprehensive analysis of lysine lactylation in Frankliniella occidentalis
2022	Post-translational changes in Phialophora verrucosa via lysine lactylation during prolonged presence in a patient with a CARD9-related immune disorder
2022	A proteomic atlas of ligand-receptor interactions at the ovine maternal-fetal interface reveals the role of histone lactylation in uterine remodeling
2022	YiaC and CobB regulate lysine lactylation in Escherichia coli
2022	Impediment effect of chemical agents (additives) on gluten development in cookie dough
2022	Lactylated acidic exopolysaccharide produced by the cyanobacterium Nostoc cf. linckia
2022	Exogenous emulsifiers and multi-enzyme combination improves growth performance of the young broiler chickens fed low energy diets containing vegetable oil
2024	Histone lactylation facilitates hepatocellular carcinoma progression by upregulating endothelial cell-specific molecule 1 expression	GAPDH
2024	Hepatic stellate cells promote hepatocellular carcinoma development by regulating histone lactylation: Novel insights from single-cell RNA sequencing and spatial transcriptomics analyses	GAPDH
2024	LDHA-induced histone lactylation mediates the development of osteoarthritis through regulating the transcription activity of TPI1 gene	GAPDH
2024	Histone lactylation regulates autophagy of hyperplastic scar fibroblasts by inhibiting the transcriptional activity of phosphatase and tensin homologue	GAPDH
2024	LKB1 inhibits telomerase activity resulting in cellular senescence through histone lactylation in lung adenocarcinoma	GAPDH
2024	ASF1A-dependent P300-mediated histone H3 lysine 18 lactylation promotes atherosclerosis by regulating EndMT	GAPDH
2024	Histone lactylation-driven YTHDC1 promotes hepatocellular carcinoma progression via lipid metabolism remodeling	GAPDH
2024	Histone Lysine Lactylation (Kla)-induced BCAM Promotes OSCC Progression and Cis-Platinum Resistance	GAPDH
2024	Lactylation-driven FTO targets CDK2 to aggravate microvascular anomalies in diabetic retinopathy	GAPDH
2024	Orphan Nuclear Receptor NR4A3 Promotes Vascular Calcification via Histone Lactylation	GAPDH
2024	Lactate modulates zygotic genome activation through H3K18 lactylation rather than H3K27 acetylation	GAPDH
2024	Hypoxia exposure induces lactylation of Axin1 protein to promote glycolysis of esophageal carcinoma cells	GAPDH
2024	Natural product fargesin interferes with H3 histone lactylation via targeting PKM2 to inhibit non-small cell lung cancer tumorigenesis	GAPDH
2024	Severe fever with thrombocytopenia syndrome virus induces lactylation of m6A reader protein YTHDF1 to facilitate viral replication	GAPDH
2024	Nucleolin lactylation contributes to intrahepatic cholangiocarcinoma pathogenesis via RNA splicing regulation of MADD	GAPDH
2024	PFKP Lactylation Promotes the Ovarian Cancer Progression Through Targeting PTEN	GAPDH
2024	Lactylation stabilizes DCBLD1 activating the pentose phosphate pathway to promote cervical cancer progression	GAPDH
2024	The effect of tau K677 lactylation on ferritinophagy and ferroptosis in Alzheimer's disease	GAPDH
2024	Dux activates metabolism-lactylation-MET network during early iPSC reprogramming with Brg1 as the histone lactylation reader	GAPDH
2024	Lactylation of nuclear receptor coactivator 4 promotes ferritinophagy and glycolysis of neuronal cells after cerebral ischemic injury	GAPDH
2024	Lactate promotes microglial scar formation and facilitates locomotor function recovery by enhancing histone H4 lysine 12 lactylation after spinal cord injury	GAPDH
2024	Glypican-3 knockdown inhibits the cell growth, stemness, and glycolysis development of hepatocellular carcinoma cells under hypoxic microenvironment through lactylation	GAPDH
2024	Hypoxia promotes non-small cell lung cancer cell stemness, migration, and invasion via promoting glycolysis by lactylation of SOX9	GAPDH
2024	RHOF promotes Snail1 lactylation by enhancing PKM2-mediated glycolysis to induce pancreatic cancer cell endothelial-mesenchymal transition	GAPDH
2024	Constructing lactylation-related genes prognostic model to effectively predict the disease-free survival and treatment responsiveness in prostate cancer based on machine learning	GAPDH
2024	Metabolic regulation of homologous recombination repair by MRE11 lactylation	GAPDH
2024	Prognostic impact of lactylation-associated gene modifications in clear cell renal cell carcinoma: Insights into molecular landscape and therapeutic opportunities	GAPDH
2024	Proanthocyanidins Ameliorate LPS-Inhibited Osteogenesis of PDLSCs by Restoring Lysine Lactylation	GAPDH
2024	CAF-secreted LOX promotes PD-L1 expression via histone Lactylation and regulates tumor EMT through TGFβ/IGF1 signaling in gastric Cancer	GAPDH
2024	AST-120 alleviates renal ischemia-reperfusion injury by inhibiting HK2-mediated glycolysis	GAPDH
2024	PGC-1 α loss promotes mitochondrial protein lactylation in acetaminophen-induced liver injury via the LDHB-lactate axis	GAPDH
2024	Glutamine suppresses senescence and promotes autophagy through glycolysis inhibition-mediated AMPKα lactylation in intervertebral disc degeneration	GAPDH
2024	The alanyl-tRNA synthetase AARS1 moonlights as a lactyltransferase to promote YAP signaling in gastric cancer	GAPDH
2024	The splicing factor SF3B1 is essential for proper alternative splicing and zygotic genome activation in early porcine embryos	GAPDH
2024	Lactylation-driven TNFR2 expression in regulatory T cells promotes the progression of malignant pleural effusion	GAPDH
2024	Metabolic Recoding of NSUN2-Mediated m5C Modification Promotes the Progression of Colorectal Cancer via the NSUN2/YBX1/m5C-ENO1 Positive Feedback Loop	GAPDH
2024	RBM25 is required to restrain inflammation via ACLY RNA splicing-dependent metabolism rewiring	GAPDH
2024	Lactyllysine Esterification Enables Efficient Lactylprotein Expression via Genetic Code Expansion and Supports Functional Proteomics Studies	GAPDH
2024	Sirtuin 1/sirtuin 3 are robust lysine delactylases and sirtuin 1-mediated delactylation regulates glycolysis	GAPDH
2024	Lactylation of NAT10 promotes N 4-acetylcytidine modification on tRNASer-CGA-1-1 to boost oncogenic DNA virus KSHV reactivation	GAPDH
2024	Astrocyte-derived lactate aggravates brain injury of ischemic stroke in mice by promoting the formation of	GAPDH
2024	METTL14 attenuates cancer stemness by suppressing ATF5/WDR74/β-catenin axis in gastric cancer	GAPDH
2023	Resistance training in humans and mechanical overload in rodents do not elevate muscle protein lactylation	Ponceau
2023	Mitochondrial Fragmentation Promotes Inflammation Resolution Responses in Macrophages via Histone Lactylation	HSP90
2023	Endothelial Cell-Derived Lactate Triggers Bone Mesenchymal Stem Cell Histone Lactylation to Attenuate Osteoporosis	Histone H3
2023	Porphyromonas gingivalis msRNA P.G_45033 induces amyloid-β production by enhancing glycolysis and histone lactylation in macrophages	Histone H3
2023	Oxamate enhances the efficacy of CAR-T therapy against glioblastoma via suppressing ectonucleotidases and CCR8 lactylation	Histone H3
2023	Identification of SIRT3 as an eraser of H4K16la	Histone H3
2024	Lactate drives epithelial-mesenchymal transition in diabetic kidney disease via the H3K14la/KLF5 pathway	GAPDH
2024	Single-embryo transcriptomic atlas of oxygen response reveals the critical role of HIF-1 α in prompting embryonic zygotic genome activation	GAPDH
2024	CTCF enhances pancreatic cancer progression via FLG-AS1-dependent epigenetic regulation and macrophage polarization	GAPDH
2024	Post-translational toxin modification by lactate controls Staphylococcus aureus virulence	GAPDH
2024	Lactate-related gene signatures as prognostic predictors and comprehensive analysis of immune profiles in nasopharyngeal carcinoma	GAPDH
2024	Dual roles of HK3 in regulating the network between tumor cells and tumor-associated macrophages in neuroblastoma	GAPDH
2024	A positive feedback inhibition of isocitrate dehydrogenase 3β on paired-box gene 6 promotes Alzheimer-like pathology	GAPDH
2024	CRYAB suppresses ferroptosis and promotes osteogenic differentiation of human bone marrow stem cells via binding and stabilizing FTH1	GAPDH
2024	Degradation profile of environmental pollutant 17β-estradiol by human intestinal fungus Aspergillus niger RG13B1 and characterization of genes involved in its degradation	GAPDH
2024	METTL1 mediates PKM m7G modification to regulate CD155 expression and promote immune evasion in colorectal cancer	GAPDH
2024	Identification of SLC2A1 as a predictive biomarker for survival and response to immunotherapy in lung squamous cell carcinoma	GAPDH
2024	PCSK9 promotes the progression and metastasis of colon cancer cells through regulation of EMT and PI3K/AKT signaling in tumor cells and phenotypic polarization of macrophages	GAPDH
2024	Aldehyde Dehydrogenase 2 Lactylation Aggravates Mitochondrial Dysfunction by Disrupting PHB2 Mediated Mitophagy in Acute Kidney Injury	GAPDH
2024	Machine learning-based prognostic model of lactylation-related genes for predicting prognosis and immune infiltration in patients with lung adenocarcinoma	GAPDH
2024	Lactate activates CCL18 expression via H3K18 lactylation in macrophages to promote tumorigenesis of ovarian cancer	GAPDH
2024	Identification of a novel lactylation-related gene signature predicts the prognosis of multiple myeloma and experiment verification	GAPDH
2024	Human papillomavirus-16 E6 activates the pentose phosphate pathway to promote cervical cancer cell proliferation by inhibiting G6PD lactylation	GAPDH
2024	cGAS Deficiency Regulates the Phenotypic Polarization and Glycolysis of Microglia Through Lactylation in Hypoxic-Ischemic Encephalopathy Cell Model	GAPDH
2024	Dual impacts of serine/glycine-free diet in enhancing antitumor immunity and promoting evasion via PD-L1 lactylation	GAPDH
2024	Tufm lactylation regulates neuronal apoptosis by modulating mitophagy in traumatic brain injury	GAPDH
2024	H3K18 lactylation-mediated VCAM1 expression promotes gastric cancer progression and metastasis via AKT-mTOR-CXCL1 axis	GAPDH
2024	CircMETTL3-156aa reshapes the glycolytic metabolism of macrophages to promote M1 polarization and induce cytokine storms in sHLH	GAPDH
2024	MUC20 regulated by extrachromosomal circular DNA attenuates proteasome inhibitor resistance of multiple myeloma by modulating cuproptosis	GAPDH
2023	Lactylome analysis suggests lactylation-dependent mechanisms of metabolic adaptation in hepatocellular carcinoma
2023	Dynamic patterns of histone lactylation during early tooth development in mice
2023	Integrated analysis of histone lysine lactylation (Kla)-specific genes suggests that NR6A1, OSBP2 and UNC119B are novel therapeutic targets for hepatocellular carcinoma
2023	Lactylation-Related Gene Signature Effectively Predicts Prognosis and Treatment Responsiveness in Hepatocellular Carcinoma
2023	Protein Lactylation Modification and Proteomics Features in Cirrhosis Patients after UC-MSC Treatment
2023	Exercise-induced endothelial Mecp2 lactylation suppresses atherosclerosis via the Ereg/MAPK signalling pathway
2023	Global Analysis of Lysine Lactylation of Germinated Seeds in Wheat
2023	Auto-Kla: a novel web server to discriminate lysine lactylation sites using automated machine learning
2023	Lactate regulates major zygotic genome activation by H3K18 lactylation in mammals
2023	Development of a Comprehensive Gene Signature Linking Hypoxia, Glycolysis, Lactylation, and Metabolomic Insights in Gastric Cancer through the Integration of Bulk and Single-Cell RNA-Seq Data
2023	Lactate and Lactylation: Clinical Applications of Routine Carbon Source and Novel Modification in Human Diseases
2023	Effect of Lactylated Gluten and Freeze-Thaw Cycles on Frozen Dough: From Water State and Microstructure
2023	Prognostic and tumor microenvironmental feature of clear cell renal cell carcinoma revealed by m6A and lactylation modification-related genes
2023	Unraveling Membrane-Disruptive Properties of Sodium Lauroyl Lactylate and Its Hydrolytic Products: A QCM-D and EIS Study
2023	Development and characterization of ultrastable emulsion gels based on synergistic interactions of xanthan and sodium stearoyl lactylate
2023	Physicochemical and In Vitro Starch Residual Digestion Structures of Extruded Maize and Sorghum Starches Added with Sodium Stearoyl Lactylate
2023	Impact of supplement of Qingke flours on physiochemical properties, sensory and in vitro starch digestibility of wheat bread and its enhancement by bread quality improvers
2023	Preparation of acid-responsive antibubbles from CaCO3-based Pickering emulsions
2023	Effects of Incorporated Emulsifiers Into Noodles on V-amylose Formation, Digestibility, and Structural Characteristics
2025	Glis1 inhibits RTEC cellular senescence and renal fibrosis by downregulating histone lactylation in DKD	GAPDH
2025	Lgals3 Promotes Calcium Oxalate Crystal Formation and Kidney Injury Through Histone Lactylation-Mediated FGFR4 Activation	GAPDH
2025	TEC-mediated tRF-31R9J regulates histone lactylation and acetylation by HDAC1 to suppress hepatocyte ferroptosis and improve non-alcoholic steatohepatitis	GAPDH
2025	D-sodium lactate promotes the activation of NF-κB signaling pathway induced by lipopolysaccharide via histone lactylation in bovine mammary epithelial cells	GAPDH
2025	Multi-omics study on the effect of moderate-intensity exercise on protein lactylation in mouse muscle tissue	GAPDH
2025	Lactate promotes premature aging of preeclampsia placentas through histone lactylation-regulated GADD45A	GAPDH
2025	NSUN2 lactylation drives cancer cell resistance to ferroptosis through enhancing GCLC-dependent glutathione synthesis	GAPDH
2025	Serpina3k lactylation protects from cardiac ischemia reperfusion injury	GAPDH
2025	H4K12 lactylation-regulated NLRP3 is involved in cigarette smoke-accelerated Alzheimer-like pathology through mTOR-regulated autophagy and activation of microglia	GAPDH
2025	Multiomic analysis of lactylation and mitochondria-related genes in hepatocellular carcinoma identified MRPL3 as a new prognostic biomarker	GAPDH
2025	Nonenzymatic lysine d-lactylation induced by glyoxalase II substrate SLG dampens inflammatory immune responses	GAPDH
2025	Electroacupuncture Pretreatment Reduces Ischemic Brain Injury by Inhibiting the Lactate Production and Its Derived Protein Lactylation Formation	GAPDH
2025	Identification of cancer-associated fibrolast subtypes and distinctive role of MFAP5 in CT-detected extramural venous invasion in gastric cancer	GAPDH
2025	Lactate-Dependent HIF1A Transcriptional Activation Exacerbates Severe Acute Pancreatitis Through the ACSL4/LPCAT3/ALOX15 Pathway Induced Ferroptosis	GAPDH
2025	VSIG4+ tumor-associated macrophages mediate neutrophil infiltration and impair antigen-specific immunity in aggressive cancers through epigenetic regulation of SPP1	GAPDH
2025	Integrative bioinformatics and experimental analyses identify U2SURP as a novel lactylation-related prognostic signature in esophageal carcinoma	GAPDH
2025	Identification of lactylation-associated fibroblast subclusters predicting prognosis and cancer immunotherapy response in colon cancer	GAPDH
2025	Comprehensive analysis identifies a lactylation-related signature for predicting prognosis and guiding therapies in colon adenocarcinoma	GAPDH
2025	Multiomic machine learning on lactylation for molecular typing and prognosis of lung adenocarcinoma	GAPDH
2025	Establishment of a Lactylation-Related Gene Signature for Hepatocellular Carcinoma Applying Bulk and Single-Cell RNA Sequencing Analysis	GAPDH
2025	Unraveling the role of LDHA and VEGFA in oxidative stress: A pathway to therapeutic interventions in cerebral aneurysms	GAPDH
2024	The glycolytic enzyme PFKFB3 drives kidney fi brosis through promoting histone lactylation-mediated NF-kB k B family activation	GAPDH
2022	Lactate-induced lactylation in skeletal muscle is associated with insulin resistance in humans	Tubulin
2022	A Positive Feedback Loop between Inactive VHL-Triggered Histone Lactylation and PDGFRβ Signaling Drives Clear Cell Renal Cell Carcinoma Progression	Tubulin
2023	Comprehensive bioinformatics analysis of the solute carrier family and preliminary exploration of SLC25A29 in lung adenocarcinoma	Tubulin
2023	α-myosin heavy chain lactylation maintains sarcomeric structure and function and alleviates the development of heart failure	Tubulin
2024	H3K18 lactylation promotes the progression of arsenite-related idiopathic pulmonary fibrosis via YTHDF1/m6A/NREP	Tubulin
2024	Dynamic changes of protein lactylation and their correlations with the glycolytic process during the postmortem acidification of broiler breast	Tubulin
2024	Aloe Emodin Alleviates Radiation-Induced Heart Disease via Blocking P4HB Lactylation and Mitigating Kynurenine Metabolic Disruption	Tubulin
2024	PYCR1 promotes liver cancer cell growth and metastasis by regulating IRS1 expression through lactylation modification	Tubulin
2024	Lactylation stabilizes TFEB to elevate autophagy and lysosomal activity	Tubulin
2024	The effects of long-term lactate and high-intensity interval training (HIIT) on brain neuroplasticity of aged mice	Tubulin
2024	MCT4-dependent lactate transport: a novel mechanism for cardiac energy metabolism injury and inflammation in type 2 diabetes mellitus	Tubulin
2024	Metabolic regulation of cytoskeleton functions by HDAC6-catalyzed α-tubulin lactylation	α-tubulin
2022	HIF1α lactylation enhances KIAA1199 transcription to promote angiogenesis and vasculogenic mimicry in prostate cancer	α-tubulin
2023	Herbal medicine formula Huazhuo Tiaozhi granule ameliorates dyslipidaemia via regulating histone lactylation and miR-155-5p biogenesis	α-tubulin
2023	Lactate promotes myogenesis via activating H3K9 lactylation-dependent up-regulation of Neu2 expression	α-Tubulin
2023	Exercise improves cognitive dysfunction and neuroinflammation in mice through Histone H3 lactylation in microglia	α-Tubulin
2023	Role of D(-)-Lactic Acid in Prevention of Chlamydia trachomatis Infection in an In Vitro Model of HeLa Cells	α-tubulin
2024	The characterization of protein lactylation in relation to cardiac metabolic reprogramming in neonatal mouse hearts	α-Tubulin
2024	Histone lactylation couples cellular metabolism with developmental gene regulatory networks	α-tubulin
2024	Lysine lactylation-based insight to understanding the characterization of cervical cancer	α-Tubulin
2024	HSPA12A maintains aerobic glycolytic homeostasis and Histone3 lactylation in cardiomyocytes to attenuate myocardial ischemia/reperfusion injury	α-Tubulin
2024	Article Hypoxia promotes histone H3K9 lactylation to enhance LAMC2 transcription in esophageal squamous cell carcinoma	α-Tubulin
2025	ACSS2 acts as a lactyl-CoA synthetase and couples KAT2A to function as a lactyltransferase for histone lactylation and tumor immune evasion	α-Tubulin
2025	Infection-induced lysine lactylation enables herpesvirus immune evasion	α-tubulin
2024	Integration of Epigenome and Lactylome Reveals the Regulation of Lipid Production in Nannochloropsis oceanica	β-Actin
2024	Histone Lactylation Is Involved in Mouse Oocyte Maturation and Embryo Development	β-Actin
2024	Positive feedback regulation between glycolysis and histone lactylation drives oncogenesis in pancreatic ductal adenocarcinoma	β-Actin
2019	Metabolic regulation of gene expression by histone lactylation	β-actin
2020	Effect of calcium stearoyl-2 lactylate and lipase supplementation on growth performance, gut health, and nutrient digestibility of broiler chickens	β-Actin
2020	Chlorosphaerolactylates A-D: Natural Lactylates of Chlorinated Fatty Acids Isolated from the Cyanobacterium Sphaerospermopsis sp. LEGE 00249	β-Actin
2021	Histone lactylation drives oncogenesis by facilitating m6A reader protein YTHDF2 expression in ocular melanoma	β-Actin
2021	Lung Myofibroblasts Promote Macrophage Profibrotic Activity through Lactate-induced Histone Lactylation	β-actin
2021	Lactate Modulates Cellular Metabolism Through Histone Lactylation-Mediated Gene Expression in Non-Small Cell Lung Cancer	β-actin
2021	Protein lactylation induced by neural excitation	β-actin
2021	Lactic Acid-Producing Probiotic Saccharomyces cerevisiae Attenuates Ulcerative Colitis via Suppressing Macrophage Pyroptosis and Modulating Gut Microbiota	β-Actin
2022	LDHA promotes osteoblast differentiation through histone lactylation	β-actin
2022	Expanding the Scope of Genetically Encoded Lysine Post-Translational Modifications with Lactylation, β-Hydroxybutyrylation and Lipoylation	β-actin
2022	Dynamic profiling and functional interpretation of histone lysine crotonylation and lactylation during neural development	β-actin
2022	Histone Lactylation Boosts Reparative Gene Activation Post-Myocardial Infarction	β-actin
2022	Positive feedback regulation of microglial glucose metabolism by histone H4 lysine 12 lactylation in Alzheimer's disease	β-actin
2022	Enterobacterial LPS-inducible LINC00152 is regulated by histone lactylation and promotes cancer cells invasion and migration	β-actin
2022	Class I histone deacetylases (HDAC1-3) are histone lysine delactylases	β-Actin
2022	DeepKla: An attention mechanism-based deep neural network for protein lysine lactylation site prediction	β-Actin
2022	HSPA12A promotes c-Myc lactylation-mediated proliferation of tubular epithelial cells to facilitate renal functional recovery from kidney ischemia/reperfusion injury	β-Actin
2022	Genetic encoding of ε-N-l-lactyllysine for detecting delactylase activity in living cells	β-Actin
2022	Inhaled platelet vesicle-decoyed biomimetic nanoparticles attenuate inflammatory lung injury	β-Actin
2022	Impact of Physical Activity and Exercise on the Epigenome in Skeletal Muscle and Effects on Systemic Metabolism	β-Actin
2022	Integrated metabolism and epigenetic modifications in the macrophages of mice in responses to cold stress	β-Actin
2022	Metabolism-epigenetic interactions on in vitro produced embryos	β-Actin
2022	Lactylation of PKM2 Suppresses Inflammatory Metabolic Adaptation in Pro-inflammatory Macrophages	β-Actin
2022	Study on the Properties of the Sodium Lauroyl Glycinate and Sodium Lauroyl Lactylate Composite System	β-Actin
2022	Tumor metabolite lactate promotes tumorigenesis by modulating MOESIN lactylation and enhancing TGF-? signaling in regulatory T cells	β-Actin
2022	Lactate Rewrites the Metabolic Reprogramming of Uveal Melanoma Cells and Induces Quiescence Phenotype	β-Actin
2023	Protein Lactylation and Metabolic Regulation of the Zoonotic Parasite Toxoplasma gondii	β-actin
2023	Progesterone Activates the Histone Lactylation-Hif1α-glycolysis Feedback Loop to Promote Decidualization	β-actin
2023	BRAFV600E restructures cellular lactylation to promote anaplastic thyroid cancer proliferation	β-actin
2023	Oncometabolite lactate enhances breast cancer progression by orchestrating histone lactylation-dependent c-Myc expression	β-actin
2023	Proteomic analysis identifies PFKP lactylation in SW480 colon cancer cells	β-actin
2023	Lysine lactylation (Kla) might be a novel therapeutic target for breast cancer	β-actin
2023	Trash to treasure: lactate and protein lactylation in maize root impacts response to drought	β-actin
2023	Numb/Parkin-directed mitochondrial fitness governs cancer cell fate via metabolic regulation of histone lactylation	β-actin
2023	Lactylation of METTL16 promotes cuproptosis via m6A-modification on FDX1 mRNA in gastric cancer	β-actin
2023	Histone lactylation driven by mROS-mediated glycolytic shift promotes hypoxic pulmonary hypertension	β-actin
2023	BZW2 Modulates Lung Adenocarcinoma Progression through Glycolysis-Mediated IDH3G Lactylation Modification	β-actin
2023	Multi-Proteomic Analysis Reveals the Effect of Protein Lactylation on Matrix and Cholesterol Metabolism in Tendinopathy	β-actin
2023	High-concentrate diet elevates histone lactylation mediated by p300/CBP through the upregulation of lactic acid and induces an inflammatory response in mammary gland of dairy cows	β-actin
2023	Hexokinase 2-mediated gene expression via histone lactylation is required for hepatic stellate cell activation and liver fibrosis	β-Actin
2023	Scopolamine regulates the osteogenic differentiation of human periodontal ligament stem cells through lactylation modification of RUNX2 protein	β-Actin
2023	YY1 lactylation in microglia promotes angiogenesis through transcription activation-mediated upregulation of FGF2	β-Actin
2023	Evodiamine impairs HIF1A histone lactylation to inhibit Sema3A-mediated angiogenesis and PD-L1 by inducing ferroptosis in prostate cancer	β-Actin
2023	Identification of lactylation gene CALML5 and its correlated lncRNAs in cutaneous melanoma by machine learning	β-Actin
2023	Deciphering the Atlas of Post-Translational Modification in Sugarcane	β-Actin
2023	High-Intensity Interval Training Induces Protein Lactylation in Different Tissues of Mice with Specificity and Time Dependence	β-Actin
2023	Glucose transporter 3 (GLUT3) promotes lactylation modifications by regulating lactate dehydrogenase A (LDHA) in gastric cancer	β-Actin
2023	Global Profiling of Lysine Acetylation and Lactylation in Kupffer Cells	β-Actin
2023	Hepatocyte HSPA12A inhibits macrophage chemotaxis and activation to attenuate liver ischemia/reperfusion injury via suppressing glycolysis-mediated HMGB1 lactylation and secretion of hepatocytes	β-Actin
2023	STAT5 promotes PD-L1 expression by facilitating histone lactylation to drive immunosuppression in acute myeloid leukemia	β-Actin
2023	Global lactylome reveals lactylation-dependent mechanisms underlying TH17 differentiation in experimental autoimmune uveitis	β-Actin
2023	GPR37 promotes colorectal cancer liver metastases by enhancing the glycolysis and histone lactylation via Hippo pathway	β-Actin
2023	Global-Scale Profiling of Differential Expressed Lysine-Lactylated Proteins in the Cerebral Endothelium of Cerebral Ischemia-Reperfusion Injury Rats	β-Actin
2023	Mitochondrial pyruvate carrier 1 regulates fatty acid synthase lactylation and mediates treatment of nonalcoholic fatty liver disease	β-Actin
2023	PDHA1 hyperacetylation-mediated lactate overproduction promotes sepsis-induced acute kidney injury via Fis1 lactylation	β-Actin
2023	Warburg effect enhanced by AKR1B10 promotes acquired resistance to pemetrexed in lung cancer-derived brain metastasis	β-Actin
2023	NUSAP1-LDHA-Glycolysis-Lactate feedforward loop promotes Warburg effect and metastasis in pancreatic ductal adenocarcinoma	β-Actin
2023	Lactate induces tumor-associated macrophage polarization independent of mitochondrial pyruvate carrier-mediated metabolism	β-Actin
2023	The diapause-like colorectal cancer cells induced by SMC4 attenuation are characterized by low proliferation and chemotherapy insensitivity	β-Actin
2023	Aldolase B-driven lactagenesis and CEACAM6 activation promote cell renewal and chemoresistance in colorectal cancer through the Warburg effect	β-Actin
2023	ULK1-mediated metabolic reprogramming regulates Vps34 lipid kinase activity by its lactylation	β-Actin
2023	Lactate promotes endothelial-to-mesenchymal transition via Snail1 lactylation after myocardial infarction	β-Actin
2024	High histone H3K18 lactylation level is correlated with poor prognosis in epithelial ovarian cancer	β-actin
2024	Lactylation of histone by BRD4 regulates astrocyte polarization after experimental subarachnoid hemorrhage	β-actin
2024	Global Profiling of Protein Lactylation in Human Hippocampi	β-actin
2024	Histone H4K12 lactylation promotes malignancy progression in triple-negative breast cancer through SLFN5 downregulation	β-actin
2024	Novel lactylation-related signature to predict prognosis for pancreatic adenocarcinoma	β-actin
2024	Acute and Chronic Resistance Training, Acute Endurance Exercise, nor Physiologically Plausible Lactate In Vitro Affect Skeletal Muscle Lactylation	Ponceau
2024	Lactylproteome analysis indicates histone H4K12 lactylation as a novel biomarker in triple-negative breast cancer	Histone H4
2024	DPF2 reads histone lactylation to drive transcription and tumorigenesis	Histone H3
2024	Virus-Induced Histone Lactylation Promotes Virus Infection in Crustacean	Histone H3
2024	Histone H3K18 and Ezrin Lactylation Promote Renal Dysfunction in Sepsis-Associated Acute Kidney Injury	Histone H3
2024	A multi-dimensional approach to unravel the intricacies of lactylation related signature for prognostic and therapeutic insight in colorectal cancer	Histone H3
2024	Lactylated histone H3K18 as a potential biomarker for the diagnosis and prediction of the severity of pancreatic cancer	Histone H3
2024	Histone lactylation-boosted ALKBH3 potentiates tumor progression and diminished promyelocytic leukemia protein nuclear condensates by m1A demethylation of SP100A	Histone H3
2024	Lactate reprograms glioblastoma immunity through CBX3-regulated histone lactylation	Histone H3
2024	Histone lactylation in macrophages is predictive for gene expression changes during ischemia induced-muscle regeneration	Histone H3
2024	H3K18 lactylation accelerates liver fibrosis progression through facilitating SOX9 transcription	Histone H3
2024	Lactate regulates pathological cardiac hypertrophy via histone lactylation modification	Histone H3
2024	Lactylome analyses suggest systematic lysine-lactylated substrates in oral squamous cell carcinoma under normoxia and hypoxia	Histone H3
2024	Transcriptional Expression of Histone Acetyltransferases and Deacetylases During the Recovery of Acute Exercise in Mouse Hippocampus	Histone H3
2024	Metformin Attenuates Neutrophil Recruitment through the H3K18 Lactylation/Reactive Oxygen Species Pathway in Zebrafish	Histone H3
2024	A BMP-controlled metabolic/epigenetic signaling cascade directs midfacial morphogenesis	Histone H3
2024	Gegen Qinlian decoction inhibited M1 macrophage polarization and ulcerative colitis progression through regulating histone lactylation	Histone 4
2024	TRAP1 drives smooth muscle cell senescence and promotes atherosclerosis via HDAC3-primed histone H4 lysine 12 lactylation	β-actin
2024	Protein lactylation within the nucleus independently predicts the prognosis of non-specific triple-negative breast cancer	β-actin
2024	Lactate triggers KAT8-mediated LTBP1 lactylation at lysine 752 to promote skin rejuvenation by inducing collagen synthesis in fibroblasts	β-actin
2024	Highly expressed lncRNA H19 in endometriosis promotes aerobic glycolysis and histone lactylation	β-actin
2024	The TRIM33 Bromodomain Recognizes Histone Lysine Lactylation	β-actin
2024	Glycolytic reprogramming governs crystalline silica-induced pyroptosis and inflammation through promoting lactylation modification	β-actin
2024	Macrophage MCT4 inhibition activates reparative genes and protects from atherosclerosis by histone H3 lysine 18 lactylation	β-actin
2024	Systematic analysis of lysine lactylation in nucleus pulposus cells	β-actin
2024	Establishment and Verification of a Novel Gene Signature Connecting Hypoxia and Lactylation for Predicting Prognosis and Immunotherapy of Pancreatic Ductal Adenocarcinoma Patients by Integrating Multi-Machine Learning and Single-Cell Analysis	β-actin
2024	H3K18 Lactylation Potentiates Immune Escape of Non-Small Cell Lung Cancer	β-actin
2024	The m6A reader IGF2BP2 regulates glycolytic metabolism and mediates histone lactylation to enhance hepatic stellate cell activation and liver fibrosis	β-actin
2024	Salvianolic Acid B Alleviates Liver Injury by Regulating Lactate-Mediated Histone Lactylation in Macrophages	β-actin
2024	Urban airborne PM2.5 induces pulmonary fibrosis through triggering glycolysis and subsequent modification of histone lactylation in macrophages	β-actin
2024	Histone H3K9 Lactylation Confers Temozolomide Resistance in Glioblastoma via LUC7L2-Mediated MLH1 Intron Retention	β-actin
2024	GLP-1R activation attenuates the progression of pulmonary fibrosis via disrupting NLRP3 inflammasome/PFKFB3-driven glycolysis interaction and histone lactylation	β-actin
2024	Andrographolide regulates H3 histone lactylation by interfering with p300 to alleviate aortic valve calcification	β-actin
2024	Lactate promotes H3K18 lactylation in human neuroectoderm differentiation	β-actin
2024	Histone lactylation-regulated METTL3 promotes ferroptosis via m6A-modification on ACSL4 in sepsis-associated lung injury	β-actin
2024	Histone lactylation inhibits RARy expression in macrophages to promote colorectal tumorigenesis through activation of TRAF6-IL-6-STAT3 signaling	β-actin
2024	20(S)-ginsenoside Rh2 ameliorates ATRA resistance in APL by modulating lactylation-driven METTL3	β-actin
2024	Dexamethasone protects against asthma via regulating Hif-1 α-glycolysis-lactate axis and protein lactylation	β-actin
2024	Global profiling of protein lactylation in microglia in experimental high-altitude cerebral edema	β-actin
2024	Subcellular Proteomic Mapping of Lysine Lactylation	β-actin
2024	Histone lactylation mediated by Fam172a in POMC neurons regulates energy balance	β-actin
2024	Glucose-driven histone lactylation promotes monocyte-derived macrophages in glioblastoma	β-actin
2024	Protein Lactylation Profiles Provide Insights into Molecular Mechanisms Underlying Metabolism in Yak	β-actin
2024	Augmentation of scleral glycolysis promotes myopia through histone lactylation	β-actin
2024	Lumican promotes calcific aortic valve disease through H3 histone lactylation	β-actin
2024	Histone lactylation-ROS loop contributes to light exposure-exacerbated neutrophil recruitment in zebrafish	β-actin
2024	Lactylation drives hCG-triggered luteinization in hypoxic granulosa cells	β-actin
2024	A feedback loop driven by H3K9 lactylation and HDAC2 in endothelial cells regulates VEGF-induced angiogenesis	β-actin
2024	Lactate-induced IGF1R protein lactylation promotes proliferation and metabolic reprogramming of lung cancer cells	β-actin
2024	Methyl-CpG-binding 2 K271 lactylation-mediated M2 macrophage polarization inhibits atherosclerosis	β-actin
2024	ACSF2 and lysine lactylation contribute to renal tubule injury in diabetes	β-actin
2024	Lactate-lactylation-HSPA6 axis promotes PRRSV replication by impairing IFN-β production	β-actin
2024	LDHA exacerbates myocardial ischemia-reperfusion injury through inducing NLRP3 lactylation	β-actin
2024	Lactate and lactylation in cardiovascular diseases: current progress and future perspectives	β-actin
2024	Histone lactylation promotes malignant progression by facilitating USP39 expression to target PI3K/AKT/HIF-1α signal pathway in endometrial carcinoma	β-actin
2024	Allergenicity Reduction of Bovine β-Lactoglobulin Binding to Lactic Acid by Masking Epitopes with Lactylation	β-actin
2024	Hypoxia conduces the glioma progression by inducing M2 macrophage polarization via elevating TNFSF9 level in a histone-lactylation-dependent manner	β-actin
2024	NEDD4 lactylation promotes APAP induced liver injury through Caspase11 dependent non-canonical pyroptosis	β-actin
2024	Exercise training decreases lactylation and prevents myocardial ischemia-reperfusion injury by inhibiting YTHDF2	β-actin
2024	Exploring the prognostic and diagnostic value of lactylation-related genes in sepsis	β-actin
2024	Multi-omics reveals lactylation-driven regulatory mechanisms promoting tumor progression in oral squamous cell carcinoma	β-actin
2024	Delactylase effects of SIRT1 on a positive feedback loop involving the H19-glycolysis-histone lactylation in gastric cancer	β-actin
2024	The mechanism of PFK-1 in the occurrence and development of bladder cancer by regulating ZEB1 lactylation	β-actin
2024	Single-cell RNA sequencing integrated with bulk RNA sequencing analysis reveals the protective effects of lactate-mediated lactylation of microglia-related proteins on spinal cord injury	β-actin
2024	Lactylation of RNA m6A demethylase ALKBH5 promotes innate immune response to DNA herpesviruses and mpox virus	β-actin
2024	Hippocampal Lactate-Infusion Enhances Spatial Memory Correlated with Monocarboxylate Transporter 2 and Lactylation	β-actin
2024	Lactylation-related gene signature accurately predicts prognosis and immunotherapy response in gastric cancer	β-actin
2024	Therapeutic potential of microglial SMEK1 in regulating H3K9 lactylation in cerebral ischemia-reperfusion	β-actin
2024	Identification of a lactylation-related gene signature as the novel biomarkers for early diagnosis of acute myocardial infarction	β-actin
2024	Dexmedetomidine inhibits the migration, invasion, and glycolysis of glioblastoma cells by lactylation of c-myc	β-actin
2024	Study on the effect of protein lysine lactylation modification in macrophages on inhibiting periodontitis in rats	β-actin
2024	H3K9 lactylation in malignant cells facilitates CD8+ T cell dysfunction and poor immunotherapy response	β-actin
2024	Oxygen Glucose Deprivation-Induced Lactylation of H3K9 Contributes to M1 Polarization and Inflammation of Microglia Through TNF Pathway	β-actin
2024	Low level exposure to BDE-47 facilitates the development of prostate cancer through TOP2A/LDHA/lactylation positive feedback circuit	β-actin
2024	Exploring the role of lactylation-related genes in osteosarcoma: A deep dive into prognostic significance and therapeutic potential	β-actin
2024	Astrocytic LRP1 enables mitochondria transfer to neurons and mitigates brain ischemic stroke by suppressing ARF1 lactylation	β-actin
2024	Targeting SRSF10 might inhibit M2 macrophage polarization and potentiate anti-PD-1 therapy in hepatocellular carcinoma	β-actin
2024	TREM2-mediated Macrophage Glycolysis Promotes Skin Wound Angiogenesis via the Akt/mTOR/HIF-1α Signaling Axis	β-actin
2024	KCNK1 promotes proliferation and metastasis of breast cancer cells by activating lactate dehydrogenase A (LDHA) and up-regulating H3K18 lactylation	β-actin
2024	Buyang Huanwu Decoction suppresses ischemic stroke by suppressing glycolysis and cell apoptosis in rat brain microvascular endothelial cells	β-actin
2024	Lactylated Apolipoprotein C-II Induces Immunotherapy Resistance by Promoting Extracellular Lipolysis	β-actin
2024	p53 lysine-lactylated modification contributes to lipopolysaccharide-induced proinflammatory activation in BV2 cell under hypoxic conditions	β-actin
2024	FKBP10 promotes clear cell renal cell carcinoma progression and regulates sensitivity to the HIF2α blockade by facilitating LDHA phosphorylation	β-actin
2024	Integrative Analysis of Lactylome and Proteome of Hypertrophic Scar To Identify Pathways or Proteins Associated with Disease Development	β-actin
2024	The emerging role of lactate in tumor microenvironment and its clinical relevance	β-actin
2024	Integrated Lactylome Characterization Reveals the Molecular Dynamics of Protein Regulation in Gastrointestinal Cancers	β-actin
2024	Lactylome analysis reveals potential target modified proteins in the retina of form-deprivation myopia	β-actin
2024	Mechanism of lactic acidemia-promoted pulmonary endothelial cells death in sepsis: role for CIRP-ZBP1-PANoptosis pathway	β-actin
2024	Alanyl-tRNA synthetase, AARS1, is a lactate sensor and lactyltransferase that lactylates p53 and contributes to tumorigenesis	β-actin
2024	AARS1 and AARS2 sense l-lactate to regulate cGAS as global lysine lactyltransferases	β-actin
2024	Lithocholic Acid Alleviates Deoxynivalenol-Induced Inflammation and Oxidative Stress via PPARγ-Mediated Epigenetically Transcriptional Reprogramming in Porcine Intestinal Epithelial Cells	β-actin
2024	Type I interferon governs immunometabolic checkpoints that coordinate inflammation during Staphylococcal infection	β-actin
2024	Zeb1-controlled metabolic plasticity enables remodeling of chromatin accessibility in the development of neuroendocrine prostate cancer	β-actin
2024	Mutant KRAS-activated circATXN7 fosters tumor immunoescape by sensitizing tumor-specific T cells to activation-induced cell death	β-actin
2024	Integrating Bulk RNA and Single-Cell RNA Sequencing Identifies and Validates Lactylation-Related Signatures for Intervertebral Disc Degeneration	β-actin
2024	Single-cell transcriptome analysis reveals the association between histone lactylation and cisplatin resistance in bladder cancer
2024	Histone lactylation dynamics: Unlocking the triad of metabolism, epigenetics, and immune regulation in metastatic cascade of pancreatic cancer
2024	Histone Lactylation-Driven GPD2 Mediates M2 Macrophage Polarization to Promote Malignant Transformation of Cervical Cancer Progression
2024	Histone lactylation-related genes correlate with the molecular patterns and functions of cancer-associated fibroblasts and have significant clinical implications in clear cell renal cell carcinoma
2024	Global profiling of protein lactylation in Caenorhabditis elegans
2024	Lactylation signature identifies liver fibrosis phenotypes and traces fibrotic progression to hepatocellular carcinoma
2024	Lactylation prediction models based on protein sequence and structural feature fusion
2024	Histone lactylation drives CD8+ T cell metabolism and function
2024	The role of novel protein acylations in cancer
2024	Hypoxia-induced SHMT2 protein lactylation facilitates glycolysis and stemness of esophageal cancer cells
2024	DeepKlapred: A deep learning framework for identifying protein lysine lactylation sites via multi-view feature fusion
2024	Lactylation Modification as a Promoter of Bladder Cancer: Insights from Multi-Omics Analysis
2024	Anaerobic metabolism promotes breast cancer survival via Histone-3 Lysine-18 lactylation mediating PPARD axis
2024	Bioinformatics and experimental validation were combined to explore lactylation-related biomarkers in HBV-associated acute liver failure
2024	Identification of lysine lactylation (kla)-related lncRNA signatures using XGBoost to predict prognosis and immune microenvironment in breast cancer patients
2024	Lactate and lactylation: Behind the development of tumors
2024	Comprehensive analysis of lysine lactylation and its potential biological significance in clear cell renal cell carcinoma
2024	Role of histone modifications in neurogenesis and neurodegenerative disease development
2024	Effects of moderate intensity exercise on liver metabolism in mice based on multi-omics analysis
2024	The role of protein post-translational modifications in prostate cancer
2024	Integrating Single-Cell and Spatial Transcriptomics to Uncover and Elucidate GP73-Mediated Pro-Angiogenic Regulatory Networks in Hepatocellular Carcinoma
2024	Glycolysis, a driving force of rheumatoid arthritis
2024	Comprehensive analysis of lactate-related gene profiles and immune characteristics in lupus nephritis
2024	Identification of a lactylation-related gene signature to characterize subtypes of hepatocellular carcinoma using bulk sequencing data
2024	A novel lactylation-related gene signature for effectively distinguishing and predicting the prognosis of ovarian cancer
2024	Integrated single-cell and bulk RNA-sequencing data reveal molecular subtypes based on lactylation-related genes and prognosis and therapeutic response in glioma
2024	Immunological profile of lactylation-related genes in Crohn's disease: a comprehensive analysis based on bulk and single-cell RNA sequencing data
2024	A pan-cancer multi-omics analysis of lactylation genes associated with tumor microenvironment and cancer development
2024	Lactylation-related gene signature for prognostic prediction and immune infiltration analysis in breast cancer
2024	Safety Assessment of Alkanoyl Lactyl Lactate Salts as Used in Cosmetics
2024	Replenishment of TCA cycle intermediates and long-noncoding RNAs regulation in breast cancer
2024	Maize (Zea mays L.) Plants Alter the Fate and Accumulate Nonextractable Residues of Sulfamethoxazole in Farmland Soil
2024	Exploring the relationship between hyperlactatemia and anemia
2024	Thermal Proteome Profiling Strategy Identifies CNPY3 as a Cellular Target of Gambogic Acid for Inducing Prostate Cancer Pyroptosis
2024	PKM2-Driven Lactate Overproduction Triggers Endothelial-To-Mesenchymal Transition in Ischemic Flap via Mediating TWIST1 Lactylation	β-actin
2024	Dexmedetomidine Ameliorates Myocardial Ischemia-Reperfusion Injury by Inhibiting MDH2 Lactylation via Regulating Metabolic Reprogramming	β-actin
2024	Lactylation-Driven IGF2BP3-Mediated Serine Metabolism Reprogramming and RNA m6A-Modification Promotes Lenvatinib Resistance in HCC	β-actin
2024	Comprehensive analysis of lactylation-related gene sets and mitochondrial functions in gastric adenocarcinoma: implications for prognosis and therapeutic strategies	β-actin
2024	The role of lactylation in plasma cells and its impact on rheumatoid arthritis pathogenesis: insights from single-cell RNA sequencing and machine learning	β-actin
2024	Predicting lymphoma prognosis using machine learning-based genes associated with lactylation	β-actin
2024	Small-molecule targeting PKM2 provides a molecular basis of lactylation-dependent fibroblast-like synoviocytes proliferation inhibition against rheumatoid arthritis	β-actin
2024	YY1 Lactylation Aggravates Autoimmune Uveitis by Enhancing Microglial Functions via Inflammatory Genes	β-actin
2024	Lactate enhances NMNAT1 lactylation to sustain nuclear NAD plus salvage pathway and promote survival of pancreatic adenocarcinoma cells under glucose-deprived conditions	β-actin
2024	Mitochondrial DNA Programs Lactylation of cGAS to Induce IFN Responses in Patients with Systemic Lupus Erythematosus	β-actin
2024	Glycometabolic reprogramming-induced XRCC1 lactylation confers therapeutic resistance in ALDH1A3-overexpressing glioblastoma	β-actin
2024	Tumor-resident microbiota contributes to colorectal cancer liver metastasis by lactylation and immune modulation	β-actin
2024	Cytosolic Hmgb1 accumulation in mesangial cells aggravates diabetic kidney disease progression via NFκB signaling pathway	β-actin
2025	The overview of lactylation in the placenta of preeclampsia	β-actin
2025	PDHX acetylation facilitates tumor progression by disrupting PDC assembly and activating lactylation-mediated gene expression	β-actin
2025	Lactylome Analysis Unveils Lactylation-Dependent Mechanisms of Stemness Remodeling in the Liver Cancer Stem Cells	β-actin
2025	HMGB1 lactylation drives neutrophil extracellular trap formation in lactate-induced acute kidney injury	β-actin
2025	Lysine l-lactylation is the dominant lactylation isomer induced by glycolysis	β-actin
2025	H4K12 Lactylation Activated-Spp1 in Reprogrammed Microglia Improves Functional Recovery After Spinal Cord Injury	β-actin
2025	ABCF1-K430-Lactylation promotes HCC malignant progression via transcriptional activation of HIF1 signaling pathway	β-actin
2025	Hypoxia-Inducible Factor-1α Regulates BNIP3-Dependent Mitophagy and Mediates Metabolic Reprogramming Through Histone Lysine Lactylation Modification to Affect Glioma Proliferation and Invasion	β-actin
2025	Histone H2B lysine lactylation modulates the NF-κB response via KPNA2 during CSFV infection	β-actin
2025	Organoid modeling identifies USP3-AS1 as a novel promoter in colorectal cancer liver metastasis through increasing glucose-driven histone lactylation	β-actin
2025	The histone lactylation of AIM2 influences the suppression of ferroptosis by ACSL4 through STAT5B and promotes the progression of lung cancer	β-actin
2025	Inhibition of PKM2 by shikonin impedes TGF-(31 expression by repressing histone lactylation to alleviate renal fibrosis	β-actin
2025	Histone lactylation-driven B7-H3 expression promotes tumor immune evasion	β-actin
2025	Lactylation of Histone H3k18 and Egr1 Promotes Endothelial Glycocalyx Degradation in Sepsis-Induced Acute Lung Injury	β-actin
2025	The TgAMPK-TgPFKII axis essentially regulates protein lactylation in the zoonotic parasite Toxoplasma gondii	β-actin
2025	Tanshinone I reprograms glycolysis metabolism to regulate histone H3 lysine 18 lactylation (H3K18la) and inhibits cancer cell growth in ovarian cancer	β-actin
2025	Enhanced glycolysis-derived lactate promotes microglial activation in Parkinson's disease via histone lactylation	β-actin
2025	Global profiling of lysine lactylation in human lungs	β-actin
2025	Lactylation of tau in human Alzheimer's disease brains	β-actin
2025	Histone lactylation regulates PRKN-Mediated mitophagy to promote M2 Macrophage polarization in bladder cancer	β-actin
2025	Histone lactylation promotes multidrug resistance in hepatocellular carcinoma by forming a positive feedback loop with PTEN	β-actin
2025	PTBP1 Lactylation Promotes Glioma Stem Cell Maintenance through PFKFB4-Driven Glycolysis	β-actin
2025	HDAC2-Mediated METTL3 Delactylation Promotes DNA Damage Repair and Chemotherapy Resistance in Triple-Negative Breast Cancer	β-actin
2025	Development of nucleus-targeted histone-tail-based photoaffinity probes to profile the epigenetic interactome in native cells	β-actin
2025	A Novel Gene DUSP8 Missense Mutation Causes Nonsyndromic Hereditary Gingival Fibromatosis by Dysregulating Lysine Lactylation	β-actin
2025	APP lysine 612 lactylation ameliorates amyloid pathology and memory decline in Alzheimer's disease	β-actin
2025	A Feedback Loop Driven by H4K12 Lactylation and HDAC3 in Macrophages Regulates Lactate-Induced Collagen Synthesis in Fibroblasts Via the TGF-β Signaling	β-actin
2025	A new mechanism of arterial calcification in diabetes: interaction between H3K18 and CHI3L1	β-actin
2025	ACAT1-Mediated ME2 Acetylation Drives Chemoresistance in Ovarian Cancer by Linking Glutaminolysis to Lactate Production	β-actin
2025	Delactylation diminished the growth inhibitory role of CA3 by restoring DUOX2 expression in hepatocellular carcinoma	β-actin
2025	PKM2 controls cochlear development through lactate- dependent transcriptional regulation	β-actin
2025	The Lactate-Primed KAT8-PCK2 Axis Exacerbates Hepatic Ferroptosis During Ischemia/Reperfusion Injury by Reprogramming OXSM-Dependent Mitochondrial Fatty Acid Synthesis	β-actin
2022	Methylsulfonylmethane protects against lethal dose MRSA-induced sepsis through promoting M2 macrophage polarization	β-tubulin
2023	Global profiling of protein lysine lactylation and potential target modified protein analysis in hepatocellular carcinoma	β-tubulin
2025	Genetic code expansion reveals site-specific lactylation in living cells reshapes protein functions	β-tubulin
2024	Pathophysiological Implications of Protein Lactylation in Pancreatic Epithelial Tumors	β-tubulin
2024	Tumor-derived lactate promotes resistance to bevacizumab treatment by facilitating autophagy enhancer protein RUBCNL expression through histone H3 lysine 18 lactylation (H3K18la) in colorectal cancer	β-tubulin
2024	The walnut-derived peptide TW-7 improves mouse parthenogenetic embryo development of vitrified MII oocytes potentially by promoting histone lactylation	β-tubulin
2024	Lactylation of Hdac1 regulated by Ldh prevents the pluripotent-to-2C state conversion	β-tubulin
2024	Glycolysis-Stimulated Esrrb Lactylation Promotes the Self-Renewal and Extraembryonic Endoderm Stem Cell Differentiation of Embryonic Stem Cells	β-tubulin
2024	NBS1 lactylation is required for efficient DNA repair and chemotherapy resistance	β-tubulin
2024	Structural insights into the specific recognition of mitochondrial ribosome-binding factor hsRBFA and 12 S rRNA by methyltransferase METTL15	β-tubulin
2024	SLC4A4 is a novel driver of enzalutamide resistance in prostate cancer	β-tubulin
2025	Differences in protein lactylation between pale, soft and exudative and red, firm and non-exudative pork	β-tubulin
2025	Functional mechanisms and potential therapeutic strategies for lactylation in liver diseases
2025	Unlocking the multifaceted molecular functions and diverse disease implications of lactylation
2025	LDHB Mediates Histone Lactylation to Activate PD-L1 and Promote Ovarian Cancer Immune Escape
2025	Lactylation: The metabolic accomplice shaping cancer's response to radiotherapy and immunotherapy
2025	The role of histone lactylation genes in hepatocellular carcinoma prognostic models and their immune cell infiltration features: a comprehensive analysis of single-cell, spatial transcriptome, Mendelian randomization and experiment
2025	Post-translational modifications in drug resistance
2025	Lactylation modulation identifies key biomarkers and therapeutic targets in KMT2A-rearranged AML
2025	A mathematical model of microglia glucose metabolism and lactylation with positive feedback
2025	Development of a water-dispersible antimicrobial lipid mixture to inhibit African swine fever virus and other enveloped viruses
2025	Exercise-mediated epigenetic modifications in cardiovascular diseases
2025	PDCD6 regulates lactate metabolism to modulate LC3-associated phagocytosis and antibacterial defense
